# Supplementary material for: Automated Segmentation and Morphometric Analysis of Thioflavin-S-Stained Amyloid Deposits in Alzheimer’s Disease Brains and Age-Matched Controls Using Weakly Supervised Deep Learning
Source: Int J Mol Sci. 2025 Jul 24;26(15):7134. doi: 10.3390/ijms26157134 (PMC12346360; doi:10.3390/ijms26157134)
Supplement: Supplementary file 1 [file ijms-26-07134-s001.zip]

Archive with 2 entries (2 files):
- Supplementary Data.xlsx
- Supplementary Tables (S1–S6).docx
