# Supplementary material for: Automated Segmentation and Morphometric Analysis of Thioflavin-S-Stained Amyloid Deposits in Alzheimer’s Disease Brains and Age-Matched Controls Using Weakly Supervised Deep Learning
Source: Int J Mol Sci. 2025 Jul 24;26(15):7134. doi: 10.3390/ijms26157134 (PMC12346360; doi:10.3390/ijms26157134)
Supplement: Supplementary file 1 [file ijms-26-07134-s001.zip › Supplementary Data.xlsx]

## Sheet: Munka1
Object ID	Section ID	log(Area [μm²])	log(Integrated Density [μm²×px value (0-255)])	Mean Gray Value [px value (0-255)]	log(Perimeter [μm])	log(Compact Area [μm²])	Diffuseness Index [dimensionless]	Fractal Dimension [dimensionless]	Lacunarity [dimensionless]	Circularity [dimensionless]	Roughness [dimensionless]	Density (Solidity) [dimensionless]	Span Ratio (major/minor axis) [dimensionless]	log(Maximum Span Across Hull [μm])	log(Hull Area [μm²])	log(Hull Perimeter [μm])	Hull Circularity [dimensionless]	Max/Min Radii [dimensionless]	log(Mean Radius [μm])	log(Diameter of Bounding Circle [μm])	PC1	PC2	PC3		Section ID	Case ID*	Category
object_0_0	1	2.708	4.467	57.315	2.638	2.241	0.661	1.674	0.486	0.034	3.714	0.530	1.354	1.645	2.984	2.068	0.884	1.797	1.272	1.645	2.783	-1.584	0.413		1	S05/044	parietal + demented
object_1_0	1	2.544	4.289	55.593	2.460	1.916	0.767	1.728	0.233	0.053	2.967	0.530	1.535	1.574	2.820	1.988	0.879	1.928	1.183	1.574	1.416	-0.493	0.622		2	S05/174	temporal + non-demented
object_1_1	1	2.345	4.075	53.703	2.478	1.514	0.857	1.534	0.439	0.031	2.956	0.325	1.963	1.606	2.832	2.008	0.824	2.207	1.231	1.606	0.246	-3.011	1.714		3	S05/044	temporal + demented
object_2_0	1	2.069	3.803	54.211	2.016	1.345	0.820	1.673	0.271	0.137	1.869	0.536	1.463	1.297	2.339	1.745	0.890	1.870	0.965	1.297	-2.473	0.898	-0.140		4	S05/174	parietal + non-demented
object_2_1	1	2.560	4.304	55.410	2.454	2.013	0.719	1.636	0.453	0.056	2.914	0.517	1.284	1.539	2.847	1.990	0.925	1.451	1.210	1.544	1.505	-0.860	-0.659		5	S00/085	parietal + demented
object_2_2	1	1.898	3.635	54.672	1.826	1.300	0.760	1.624	0.311	0.221	1.235	0.416	1.198	1.301	2.279	1.734	0.812	2.247	0.977	1.306	-3.583	0.768	1.030		6	S06/282	temporal + non-demented
object_3_0	1	2.437	4.211	59.474	2.277	1.988	0.648	1.720	0.225	0.096	1.865	0.500	2.874	1.637	2.738	2.006	0.669	2.898	1.248	1.637	0.128	-1.147	6.030		7	S00/141	temporal + demented
object_3_1	1	2.460	4.217	57.137	2.192	2.100	0.567	1.783	0.183	0.150	2.112	0.714	1.106	1.394	2.606	1.867	0.937	1.304	1.085	1.405	0.565	2.496	-0.853		8	S05/265	parietal + demented
object_4_0	1	2.524	4.258	54.176	2.406	1.836	0.798	1.662	0.355	0.065	2.805	0.578	1.368	1.501	2.762	1.958	0.880	1.753	1.175	1.502	0.796	-0.611	0.000		9	S02/234	parietal + demented
object_4_1	1	1.480	3.198	52.191	1.812	0.270	0.972	1.433	0.523	0.090	1.681	0.344	2.007	1.217	1.944	1.587	0.741	2.879	0.783	1.217	-6.757	-2.020	2.205		10	S02/234	temporal + demented
object_4_2	1	2.155	3.906	56.334	1.896	1.642	0.700	1.745	0.203	0.289	1.510	0.746	1.353	1.285	2.282	1.717	0.884	1.745	0.929	1.285	-2.288	3.103	0.237		11	S05/265	temporal + demented
object_4_3	1	2.210	3.948	54.716	2.044	1.608	0.756	1.727	0.232	0.166	1.957	0.709	1.091	1.289	2.359	1.753	0.897	1.646	0.944	1.302	-1.706	2.071	-0.751		12	S00/085	temporal + demented
object_4_4	1	2.527	4.293	58.323	2.326	2.196	0.536	1.690	0.375	0.094	2.614	0.684	1.159	1.454	2.692	1.909	0.940	1.290	1.121	1.454	1.167	1.141	-0.848		13	S06/282	parietal + non-demented
object_5_0	1	1.986	3.721	54.251	1.997	1.321	0.794	1.637	0.300	0.123	1.962	0.571	1.282	1.275	2.230	1.705	0.831	2.063	0.903	1.275	-3.135	0.735	0.267		14	S00/141	parietal + demented
object_5_1	1	2.431	4.152	52.656	2.453	1.451	0.899	1.731	0.233	0.042	3.685	0.602	1.267	1.446	2.651	1.887	0.947	1.300	1.100	1.446	0.688	-0.015	-1.865
object_5_2	1	2.389	4.119	53.693	2.463	1.653	0.821	1.628	0.320	0.036	3.224	0.438	1.246	1.500	2.748	1.955	0.867	1.505	1.170	1.513	0.621	-1.182	-0.576		*according to the Netherlands Brain Bank (Project 598/2009),
object_5_3	1	2.452	4.193	55.083	2.326	1.862	0.747	1.748	0.220	0.079	2.618	0.615	1.479	1.502	2.664	1.908	0.886	1.842	1.109	1.502	0.553	0.425	0.318		Netherlands Institute for Neuroscience, Amsterdam
object_6_0	1	2.488	4.221	54.182	2.442	1.731	0.828	1.699	0.267	0.050	3.209	0.558	1.279	1.490	2.741	1.936	0.931	1.305	1.153	1.490	1.093	-0.140	-1.293
object_6_1	1	2.421	4.260	68.976	1.890	2.179	0.432	1.836	0.115	0.550	1.264	0.942	1.208	1.334	2.447	1.789	0.932	1.379	0.993	1.335	-0.367	6.442	0.808
object_7_0	1	2.412	4.128	52.078	2.578	1.134	0.951	1.582	0.501	0.023	4.039	0.421	1.517	1.536	2.788	1.972	0.877	2.020	1.184	1.543	0.424	-2.940	-0.132
object_7_1	1	2.344	4.087	55.382	2.154	1.813	0.710	1.774	0.196	0.136	2.257	0.734	1.225	1.356	2.478	1.801	0.945	1.365	1.010	1.356	-0.374	2.228	-1.184
object_7_2	1	2.547	4.318	58.955	2.301	2.150	0.602	1.789	0.174	0.111	2.431	0.709	1.326	1.466	2.697	1.915	0.924	1.422	1.126	1.472	1.301	1.904	-0.276
object_8_0	1	2.338	4.106	58.636	2.043	2.022	0.522	1.780	0.175	0.224	1.804	0.806	1.080	1.313	2.432	1.787	0.906	1.545	0.989	1.334	-0.646	3.466	-0.223
object_8_1	1	1.389	3.099	51.341	1.768	0.000	1.000	1.358	0.460	0.090	1.386	0.276	2.325	1.256	1.948	1.626	0.623	3.650	0.854	1.256	-7.587	-3.136	4.635
object_8_2	1	2.358	4.145	61.178	2.023	2.093	0.462	1.798	0.164	0.258	1.642	0.755	1.292	1.363	2.480	1.807	0.923	1.563	1.015	1.363	-0.325	3.698	0.280
object_9_0	1	2.109	3.863	56.711	2.031	1.704	0.614	1.680	0.280	0.140	1.961	0.624	1.381	1.298	2.314	1.739	0.861	1.369	0.965	1.298	-1.867	1.774	-0.227
object_9_1	1	2.136	3.911	59.467	1.983	1.811	0.534	1.725	0.236	0.186	1.892	0.719	1.181	1.247	2.280	1.706	0.925	1.415	0.919	1.250	-1.742	3.123	-0.752
object_10_0	1	1.512	3.224	51.521	1.886	0.027	0.998	1.315	0.583	0.069	1.627	0.252	2.077	1.305	2.110	1.675	0.722	2.847	0.929	1.305	-6.265	-3.415	2.534
object_10_1	1	2.243	4.008	58.166	2.244	1.879	0.574	1.609	0.345	0.072	2.305	0.427	1.255	1.452	2.613	1.881	0.891	1.682	1.095	1.452	-0.254	0.009	0.033
object_10_2	1	1.953	3.682	53.504	2.072	1.089	0.874	1.603	0.325	0.081	2.331	0.524	1.630	1.307	2.234	1.705	0.840	1.800	0.939	1.307	-3.031	-0.106	0.044
object_11_0	1	2.187	3.912	53.046	2.286	1.103	0.924	1.631	0.311	0.052	2.911	0.479	1.136	1.366	2.507	1.822	0.919	1.436	1.029	1.370	-1.147	-0.413	-1.739
object_11_1	1	2.228	3.966	54.604	2.163	1.613	0.763	1.703	0.255	0.100	2.359	0.613	1.173	1.321	2.441	1.791	0.910	1.529	0.994	1.330	-1.154	1.175	-1.051
object_11_2	1	2.367	4.115	55.909	2.305	1.798	0.735	1.727	0.236	0.072	2.841	0.645	1.336	1.404	2.558	1.852	0.899	1.425	1.075	1.408	0.102	0.889	-0.704
object_12_0	1	2.400	4.142	55.272	2.317	1.808	0.748	1.595	0.514	0.073	2.441	0.518	1.117	1.469	2.685	1.930	0.841	1.700	1.143	1.494	-0.011	-1.029	0.039
object_12_1	1	2.464	4.223	57.478	2.312	2.059	0.609	1.753	0.223	0.087	2.551	0.617	1.080	1.449	2.674	1.905	0.917	1.590	1.097	1.451	0.838	1.257	-0.536
object_13_0	1	2.712	4.486	59.478	2.440	2.419	0.492	1.710	0.364	0.085	2.595	0.696	1.192	1.578	2.869	2.025	0.827	1.648	1.245	1.589	2.300	0.398	1.059
object_13_1	1	2.438	4.161	52.824	2.595	1.385	0.915	1.560	0.596	0.022	3.859	0.352	1.138	1.561	2.892	2.009	0.940	1.441	1.226	1.561	1.171	-2.887	-1.668
object_13_2	1	2.416	4.164	55.880	2.307	1.930	0.677	1.674	0.296	0.080	2.442	0.530	1.269	1.466	2.692	1.919	0.898	1.891	1.117	1.466	0.315	0.132	0.113
object_14_0	1	2.202	3.946	55.575	2.160	1.743	0.658	1.630	0.335	0.096	2.151	0.502	1.236	1.385	2.501	1.827	0.882	1.518	1.035	1.385	-1.016	0.477	-0.419
object_14_1	1	2.505	4.253	55.931	2.399	2.041	0.659	1.628	0.504	0.064	2.647	0.500	1.081	1.511	2.806	1.976	0.896	1.485	1.193	1.531	1.117	-0.801	-0.522
object_14_2	1	2.359	4.103	55.435	2.387	1.797	0.731	1.576	0.565	0.048	2.662	0.443	1.622	1.570	2.713	1.962	0.774	2.420	1.182	1.570	-0.109	-2.424	2.219
object_14_3	1	2.022	3.764	55.184	2.021	1.452	0.741	1.636	0.313	0.120	1.943	0.561	1.385	1.305	2.274	1.732	0.810	1.944	0.953	1.312	-2.716	0.634	0.640
object_14_4	1	2.071	3.785	51.778	2.287	0.284	0.992	1.565	0.339	0.040	2.902	0.373	1.270	1.395	2.500	1.824	0.894	1.870	1.033	1.395	-2.045	-1.685	-1.077
object_15_0	1	2.208	3.935	53.353	2.285	1.313	0.879	1.628	0.335	0.055	2.923	0.502	1.285	1.384	2.507	1.819	0.929	1.526	1.024	1.384	-0.988	-0.366	-1.406
object_15_1	1	2.385	4.117	53.963	2.277	1.590	0.844	1.722	0.245	0.085	2.458	0.564	1.108	1.438	2.633	1.887	0.911	1.432	1.100	1.438	0.056	0.467	-1.144
object_16_0	1	2.388	4.134	55.788	2.475	1.780	0.758	1.538	0.629	0.034	2.957	0.332	1.155	1.548	2.866	2.004	0.905	1.791	1.225	1.549	0.757	-2.517	-0.386
object_18_0	1	2.392	4.148	57.036	2.240	1.994	0.604	1.738	0.220	0.103	2.264	0.581	1.288	1.449	2.628	1.885	0.904	1.545	1.092	1.449	0.367	1.244	-0.172
object_18_1	1	2.513	4.266	56.635	2.468	2.036	0.670	1.649	0.449	0.047	3.301	0.543	1.127	1.478	2.779	1.950	0.952	1.216	1.156	1.480	1.427	-0.329	-1.509
object_19_0	1	3.133	4.983	70.843	2.771	2.935	0.367	1.775	0.301	0.049	3.636	0.672	1.205	1.750	3.305	2.210	0.963	1.324	1.412	1.751	6.173	0.751	0.351
object_20_0	1	2.442	4.206	58.082	2.462	1.949	0.682	1.644	0.449	0.041	3.673	0.598	1.186	1.441	2.665	1.897	0.935	1.423	1.104	1.441	0.904	-0.256	-1.202
object_21_0	1	2.478	4.324	70.031	2.178	2.233	0.435	1.777	0.175	0.167	1.992	0.735	1.192	1.427	2.612	1.878	0.901	1.578	1.100	1.433	0.956	3.150	0.685
object_22_0	1	1.757	3.473	51.970	2.089	0.566	0.953	1.460	0.458	0.048	2.526	0.345	1.530	1.268	2.219	1.686	0.884	1.672	0.905	1.268	-3.996	-1.497	-1.087
object_22_1	1	2.356	4.077	52.616	2.453	1.098	0.949	1.678	0.275	0.035	3.431	0.466	1.292	1.482	2.687	1.918	0.893	1.371	1.132	1.482	0.240	-1.052	-1.305
object_22_2	1	3.308	5.073	58.125	2.976	2.928	0.584	1.809	0.233	0.029	4.642	0.682	1.449	1.882	3.475	2.309	0.903	1.537	1.516	1.882	7.145	-1.003	0.790
object_22_3	1	2.310	4.035	53.028	2.385	1.227	0.922	1.648	0.331	0.044	3.161	0.478	1.229	1.425	2.631	1.886	0.911	1.323	1.102	1.436	-0.200	-0.800	-1.573
object_22_4	1	1.936	3.663	53.264	1.956	0.849	0.930	1.655	0.291	0.133	2.046	0.599	1.082	1.187	2.159	1.646	0.927	1.326	0.853	1.191	-3.482	1.428	-2.178
object_23_0	1	2.927	4.726	63.002	2.590	2.660	0.460	1.778	0.277	0.070	3.247	0.763	1.045	1.596	3.044	2.078	0.969	1.182	1.278	1.599	4.222	1.444	-0.773
object_24_0	1	2.132	3.892	57.468	2.081	1.721	0.619	1.724	0.243	0.118	2.390	0.716	1.072	1.225	2.277	1.702	0.938	1.351	0.901	1.238	-1.650	2.532	-1.540
object_25_0	1	2.632	4.355	52.837	2.694	1.484	0.931	1.699	0.356	0.022	4.919	0.575	1.208	1.559	2.872	2.002	0.930	1.430	1.196	1.559	2.205	-1.549	-1.666
object_26_0	1	2.681	4.459	59.959	2.402	2.283	0.602	1.736	0.300	0.095	2.739	0.750	1.204	1.508	2.806	1.964	0.946	1.360	1.166	1.509	2.101	1.333	-0.623
object_26_1	1	2.357	4.080	52.762	2.340	1.225	0.931	1.739	0.218	0.060	3.158	0.645	1.252	1.387	2.547	1.840	0.924	1.681	1.038	1.396	-0.366	0.299	-1.285
object_27_0	1	2.357	4.166	64.400	2.206	1.989	0.577	1.757	0.220	0.111	2.439	0.704	1.139	1.356	2.510	1.819	0.937	1.266	1.022	1.356	0.200	2.523	-0.903
object_28_0	1	2.866	4.620	56.772	2.547	2.433	0.632	1.755	0.307	0.074	3.098	0.742	1.078	1.583	2.995	2.056	0.962	1.197	1.262	1.587	3.435	0.757	-1.141
object_29_0	1	2.881	4.616	54.388	2.852	2.169	0.807	1.725	0.357	0.019	5.457	0.588	1.097	1.648	3.112	2.115	0.956	1.245	1.320	1.652	4.352	-1.476	-1.779
object_30_0	1	2.626	4.444	65.752	2.203	2.325	0.502	1.852	0.117	0.209	2.017	0.873	1.064	1.418	2.685	1.898	0.973	1.132	1.100	1.422	1.710	4.141	-0.775
object_31_0	1	2.217	4.034	65.603	1.832	2.029	0.357	1.802	0.145	0.448	1.347	0.883	1.233	1.262	2.271	1.703	0.921	1.425	0.907	1.262	-1.513	5.883	0.494
object_31_1	1	2.679	4.617	86.706	2.012	2.625	0.117	1.867	0.092	0.567	1.231	0.921	1.233	1.471	2.714	1.922	0.933	1.400	1.125	1.473	2.091	7.377	2.370
object_32_0	1	2.586	4.322	54.495	2.588	1.886	0.803	1.673	0.445	0.032	4.028	0.565	1.164	1.531	2.834	1.983	0.929	1.570	1.193	1.531	1.810	-1.216	-1.139
object_33_0	1	2.518	4.253	54.341	2.445	1.832	0.797	1.640	0.406	0.053	3.070	0.542	1.174	1.514	2.785	1.958	0.931	1.432	1.156	1.514	1.119	-0.719	-1.143
object_34_0	1	2.395	4.177	60.421	2.255	2.004	0.598	1.719	0.247	0.096	2.481	0.635	1.229	1.419	2.593	1.861	0.934	1.543	1.061	1.419	0.392	1.530	-0.491
object_35_0	1	2.364	4.260	78.757	1.814	2.237	0.258	1.832	0.118	0.683	1.136	0.937	1.142	1.293	2.392	1.759	0.941	1.323	0.956	1.300	-0.537	7.975	1.346
object_36_0	1	2.456	4.308	71.110	2.220	2.241	0.394	1.615	0.502	0.130	1.929	0.538	1.179	1.479	2.725	1.935	0.901	1.927	1.136	1.487	0.780	0.898	1.197
object_36_1	1	2.141	3.859	52.323	2.276	0.632	0.976	1.686	0.251	0.049	3.342	0.599	1.090	1.286	2.363	1.752	0.910	1.399	0.965	1.294	-1.767	0.149	-2.203
object_37_0	1	2.572	4.492	83.139	1.922	2.444	0.259	1.878	0.085	0.671	1.181	0.975	1.145	1.383	2.583	1.850	0.959	1.227	1.056	1.388	1.039	8.116	1.492
object_37_1	1	2.414	4.318	80.139	1.869	2.270	0.286	1.838	0.118	0.596	1.213	0.933	1.083	1.324	2.444	1.785	0.939	1.302	0.993	1.324	-0.028	7.477	1.178
object_37_2	1	2.246	4.092	70.257	1.851	2.103	0.286	1.799	0.140	0.440	1.303	0.849	1.365	1.294	2.316	1.736	0.879	1.641	0.948	1.295	-1.224	5.734	1.641
object_38_0	1	2.590	4.490	79.502	2.061	2.425	0.318	1.853	0.113	0.368	1.482	0.873	1.113	1.420	2.649	1.891	0.927	1.338	1.102	1.427	1.520	5.733	1.106
object_39_0	1	2.483	4.221	54.731	2.527	1.795	0.798	1.616	0.540	0.034	3.488	0.439	1.171	1.520	2.841	1.984	0.937	1.640	1.192	1.521	1.189	-1.794	-1.057
object_40_0	1	2.531	4.381	70.758	1.946	2.364	0.323	1.849	0.110	0.547	1.269	0.938	1.155	1.382	2.559	1.843	0.940	1.307	1.038	1.390	0.555	6.595	0.942
object_40_1	1	2.271	4.058	61.238	2.003	1.942	0.537	1.767	0.186	0.231	1.703	0.740	1.130	1.314	2.402	1.772	0.906	1.555	0.969	1.323	-0.977	3.415	-0.082
object_41_0	1	2.366	4.236	74.042	1.920	2.107	0.453	1.830	0.128	0.423	1.408	0.898	1.111	1.309	2.413	1.771	0.934	1.328	0.979	1.311	-0.357	5.978	0.426
object_41_1	1	2.527	4.394	73.672	1.976	2.319	0.383	1.842	0.115	0.472	1.314	0.875	1.144	1.408	2.584	1.858	0.930	1.266	1.068	1.408	0.769	5.987	0.892
object_42_0	1	2.595	4.323	53.549	2.706	1.754	0.858	1.614	0.493	0.019	4.478	0.427	1.488	1.650	2.964	2.055	0.896	2.113	1.256	1.650	2.121	-2.984	0.215
object_42_1	1	2.573	4.411	68.814	2.293	2.329	0.432	1.695	0.385	0.122	2.344	0.704	1.185	1.457	2.726	1.923	0.953	1.544	1.123	1.459	1.520	1.914	0.054
object_43_0	1	2.241	3.976	54.256	2.369	1.573	0.791	1.580	0.361	0.040	3.100	0.425	1.131	1.408	2.613	1.877	0.906	1.387	1.090	1.419	-0.338	-0.794	-1.359
object_43_1	1	2.327	4.062	54.367	2.279	1.642	0.798	1.682	0.267	0.074	2.454	0.499	1.090	1.419	2.629	1.889	0.892	1.533	1.109	1.444	-0.157	0.110	-0.838
object_43_2	1	2.532	4.284	56.386	2.442	2.021	0.695	1.711	0.254	0.056	2.985	0.575	1.504	1.547	2.773	1.967	0.866	1.891	1.187	1.547	1.318	-0.230	0.738
object_44_0	1	2.085	3.812	53.325	2.281	1.186	0.882	1.526	0.391	0.042	2.769	0.367	1.492	1.410	2.521	1.839	0.875	1.593	1.058	1.412	-1.531	-1.496	-0.577
object_44_1	1	2.483	4.244	57.613	2.254	2.127	0.563	1.754	0.208	0.119	2.193	0.655	1.530	1.514	2.667	1.913	0.873	1.693	1.109	1.514	0.807	1.327	0.864
object_44_2	1	2.244	3.998	56.791	2.217	1.781	0.661	1.472	0.871	0.081	1.637	0.305	2.287	1.617	2.760	2.003	0.714	3.416	1.234	1.617	-1.337	-4.254	5.252
object_44_3	1	1.525	3.239	51.738	1.953	0.099	0.992	1.308	0.525	0.052	1.883	0.233	1.816	1.294	2.158	1.678	0.797	2.744	0.896	1.294	-5.829	-3.097	1.361
object_44_4	1	2.085	3.826	55.046	2.035	1.511	0.741	1.716	0.244	0.130	2.197	0.694	1.368	1.258	2.244	1.693	0.905	1.511	0.897	1.259	-2.240	1.964	-0.863
object_44_5	1	2.077	3.799	52.711	2.193	0.641	0.972	1.590	0.345	0.062	2.476	0.451	1.318	1.376	2.423	1.799	0.837	1.578	1.016	1.378	-2.225	-0.995	-0.693
object_44_6	1	1.697	3.428	53.736	1.702	0.829	0.885	1.642	0.304	0.247	1.558	0.676	1.302	1.065	1.868	1.509	0.888	1.815	0.738	1.065	-5.630	2.500	-0.896
object_44_7	1	2.391	4.167	59.661	2.192	2.049	0.549	1.717	0.229	0.128	2.047	0.590	1.227	1.412	2.620	1.880	0.909	1.263	1.095	1.419	0.342	1.801	-0.421
object_45_0	1	2.336	4.098	57.847	2.052	1.917	0.624	1.760	0.196	0.214	1.627	0.630	1.168	1.405	2.536	1.841	0.899	1.634	1.053	1.405	-0.482	2.346	0.076
object_45_1	1	2.121	3.852	53.818	2.151	1.320	0.849	1.692	0.256	0.083	2.630	0.654	1.493	1.304	2.305	1.731	0.877	1.639	0.954	1.304	-1.968	0.807	-0.581
object_46_0	1	2.684	4.537	71.365	2.390	2.414	0.465	1.735	0.321	0.101	2.697	0.776	1.130	1.505	2.794	1.959	0.944	1.481	1.156	1.505	2.429	2.099	0.069
object_47_0	1	2.402	4.306	80.077	1.854	2.256	0.290	1.828	0.124	0.621	1.176	0.902	1.100	1.322	2.447	1.784	0.952	1.357	0.981	1.324	-0.154	7.497	1.194
object_48_0	1	1.810	3.554	55.437	1.827	1.329	0.685	1.588	0.367	0.180	1.579	0.568	1.574	1.213	2.056	1.629	0.791	1.696	0.846	1.213	-4.298	1.291	0.699
object_48_1	1	2.542	4.318	59.720	2.401	2.052	0.679	1.783	0.190	0.069	3.149	0.714	1.056	1.420	2.688	1.903	0.956	1.295	1.110	1.439	1.493	1.657	-1.424
object_48_2	1	2.005	3.727	52.747	2.324	1.009	0.909	1.364	0.718	0.029	2.339	0.199	1.892	1.539	2.707	1.955	0.788	2.515	1.170	1.539	-2.016	-4.603	2.027
object_49_0	1	1.548	3.259	51.481	2.001	0.120	0.991	1.208	0.725	0.044	1.653	0.153	1.615	1.380	2.364	1.783	0.789	2.466	1.008	1.382	-5.177	-4.407	1.069
object_49_1	1	2.402	4.139	54.512	2.473	1.736	0.788	1.541	0.589	0.036	2.897	0.390	1.774	1.615	2.811	2.011	0.774	2.529	1.203	1.616	0.193	-3.254	2.455
object_50_0	1	2.227	3.970	55.283	2.235	1.546	0.797	1.598	0.364	0.072	2.346	0.446	1.411	1.415	2.578	1.865	0.885	1.440	1.089	1.419	-0.807	-0.447	-0.522
object_51_0	1	2.262	4.013	56.417	2.341	1.678	0.745	1.517	0.634	0.048	2.653	0.367	1.217	1.464	2.697	1.918	0.914	1.503	1.125	1.464	-0.286	-1.801	-0.849
object_52_0	1	2.565	4.303	54.650	2.606	1.933	0.769	1.657	0.438	0.028	4.083	0.513	1.222	1.567	2.855	1.995	0.922	1.415	1.202	1.567	2.008	-1.389	-1.105
object_53_0	1	2.599	4.339	54.905	2.590	1.999	0.751	1.682	0.390	0.033	4.012	0.608	1.681	1.585	2.815	1.987	0.873	1.853	1.189	1.585	1.823	-1.292	0.535
object_54_0	1	2.251	3.981	53.749	2.474	1.473	0.839	1.569	0.362	0.025	3.592	0.391	1.687	1.531	2.659	1.919	0.833	2.175	1.152	1.531	-0.188	-2.247	0.946
object_55_0	1	2.349	4.167	65.846	2.201	2.099	0.442	1.710	0.251	0.111	2.237	0.608	1.082	1.405	2.565	1.852	0.914	1.315	1.064	1.405	0.433	2.195	-0.336
object_56_0	1	1.766	3.486	52.519	1.858	0.332	0.980	1.517	0.409	0.141	1.663	0.467	1.448	1.215	2.096	1.637	0.836	2.214	0.851	1.215	-5.147	-0.389	0.088
object_56_1	1	1.826	3.552	53.289	1.902	0.843	0.911	1.633	0.275	0.132	2.085	0.620	1.290	1.155	2.033	1.583	0.924	1.587	0.789	1.155	-4.248	1.540	-1.672
object_56_2	1	2.483	4.252	58.805	2.198	2.076	0.611	1.779	0.173	0.153	2.054	0.704	1.181	1.438	2.635	1.885	0.919	1.581	1.098	1.440	0.631	2.225	-0.161
object_57_0	1	1.957	3.696	54.799	1.895	1.296	0.793	1.678	0.266	0.184	1.676	0.649	1.698	1.273	2.145	1.671	0.799	1.956	0.893	1.273	-3.537	1.440	1.114
object_57_1	1	2.444	4.181	54.674	2.338	1.747	0.803	1.753	0.210	0.074	2.687	0.631	1.284	1.455	2.643	1.909	0.841	1.534	1.126	1.470	0.410	0.453	-0.094
object_57_2	1	1.742	3.459	52.135	2.082	0.409	0.972	1.367	0.484	0.047	1.921	0.213	1.679	1.404	2.412	1.799	0.820	1.761	1.016	1.404	-3.716	-2.795	0.153
object_57_3	1	2.543	4.314	58.921	2.248	2.240	0.506	1.781	0.182	0.140	2.216	0.733	1.267	1.453	2.679	1.902	0.940	1.312	1.111	1.453	1.248	2.450	-0.423
object_57_4	1	2.222	3.982	57.564	2.059	1.784	0.641	1.714	0.240	0.159	1.887	0.636	1.313	1.340	2.418	1.783	0.892	1.585	0.992	1.340	-1.234	1.957	-0.126
object_58_0	1	3.051	4.857	64.033	2.722	2.762	0.487	1.778	0.234	0.051	3.582	0.695	1.312	1.730	3.209	2.168	0.937	1.464	1.382	1.730	5.320	0.495	0.413
object_58_1	1	2.527	4.311	60.933	2.350	2.215	0.515	1.638	0.421	0.084	2.296	0.535	1.660	1.560	2.799	1.989	0.830	2.153	1.209	1.567	1.060	-0.478	2.195
object_58_2	1	2.218	3.985	58.518	2.032	1.898	0.526	1.709	0.254	0.179	1.825	0.656	1.279	1.324	2.401	1.771	0.908	1.944	0.968	1.324	-1.350	2.278	0.327
object_58_3	1	2.410	4.133	52.841	2.461	1.094	0.956	1.591	0.514	0.039	3.201	0.454	1.394	1.545	2.753	1.956	0.872	1.663	1.157	1.545	0.178	-2.334	-0.483
object_58_4	1	2.278	4.027	56.017	2.336	1.792	0.679	1.521	0.603	0.051	2.565	0.360	1.147	1.455	2.722	1.927	0.927	1.428	1.143	1.458	-0.070	-1.498	-1.030
object_59_0	1	1.760	3.478	52.290	2.077	0.534	0.958	1.466	0.379	0.051	2.393	0.355	1.434	1.264	2.209	1.698	0.818	1.474	0.930	1.272	-4.011	-1.266	-0.818
object_59_1	1	2.568	4.343	59.566	2.403	2.236	0.538	1.774	0.187	0.073	2.835	0.643	1.123	1.475	2.760	1.950	0.910	1.377	1.155	1.482	1.794	1.457	-0.464
object_59_2	1	2.369	4.131	57.857	2.206	2.049	0.526	1.718	0.228	0.114	2.204	0.616	1.233	1.404	2.579	1.862	0.898	1.599	1.074	1.418	0.108	1.602	-0.031
object_59_3	1	1.974	3.734	57.557	1.997	1.486	0.685	1.671	0.319	0.120	2.169	0.669	1.801	1.261	2.148	1.661	0.843	1.986	0.882	1.261	-3.027	1.317	0.897
object_60_0	1	2.528	4.301	59.318	2.265	2.150	0.584	1.668	0.376	0.125	2.025	0.613	1.381	1.532	2.741	1.959	0.836	1.977	1.173	1.534	0.752	0.299	1.492
object_60_1	1	1.970	3.729	57.451	1.754	1.675	0.504	1.692	0.249	0.365	1.306	0.715	1.451	1.213	2.116	1.637	0.872	1.839	0.833	1.213	-3.506	3.788	0.831
object_60_2	1	2.370	4.139	58.737	2.297	2.000	0.577	1.739	0.204	0.075	2.529	0.598	1.378	1.470	2.593	1.895	0.800	1.949	1.096	1.476	0.211	0.725	1.361
object_60_3	1	2.022	3.770	56.019	1.998	1.563	0.662	1.658	0.296	0.133	1.904	0.589	1.645	1.334	2.252	1.719	0.820	1.980	0.938	1.334	-2.590	0.994	1.127
object_61_0	1	2.127	3.886	57.427	1.983	1.769	0.568	1.729	0.235	0.182	1.959	0.751	1.109	1.242	2.251	1.691	0.931	1.384	0.891	1.242	-1.882	3.133	-1.101
object_61_1	1	2.194	3.943	55.992	2.193	1.670	0.708	1.638	0.300	0.081	2.328	0.480	1.192	1.366	2.513	1.826	0.911	1.455	1.045	1.370	-0.903	0.488	-0.939
object_61_2	1	2.390	4.159	58.759	2.231	2.017	0.580	1.684	0.273	0.106	1.916	0.471	1.268	1.518	2.717	1.949	0.827	2.374	1.152	1.518	0.177	0.095	1.820
object_61_3	1	1.972	3.708	54.559	1.880	1.384	0.752	1.701	0.247	0.204	1.848	0.756	1.137	1.151	2.093	1.613	0.924	1.421	0.822	1.153	-3.375	2.987	-1.505
object_62_0	1	2.408	4.164	56.967	2.318	1.975	0.635	1.596	0.535	0.074	2.508	0.526	1.390	1.479	2.687	1.918	0.891	2.081	1.133	1.480	0.108	-0.869	0.623
object_62_1	1	2.774	4.540	58.432	2.659	2.325	0.646	1.692	0.355	0.036	3.791	0.538	1.191	1.626	3.043	2.081	0.956	1.378	1.286	1.626	3.495	-0.641	-0.855
object_62_2	1	2.477	4.236	57.449	2.322	2.066	0.615	1.762	0.196	0.085	2.523	0.602	1.292	1.473	2.697	1.920	0.904	1.352	1.137	1.473	1.078	1.220	-0.384
object_62_3	1	2.533	4.354	66.138	2.216	2.328	0.380	1.670	0.387	0.159	1.908	0.630	1.189	1.484	2.734	1.935	0.918	1.575	1.141	1.485	1.182	1.749	0.566
object_63_0	1	1.506	3.218	51.449	1.838	0.052	0.996	1.430	0.469	0.085	2.026	0.393	1.193	1.092	1.912	1.531	0.890	1.684	0.743	1.093	-6.319	-0.545	-1.960
object_63_1	1	2.481	4.308	67.127	2.095	2.233	0.439	1.837	0.128	0.245	1.811	0.876	1.245	1.386	2.539	1.837	0.919	1.393	1.040	1.386	0.629	4.364	0.337
object_63_2	1	1.652	3.374	52.700	1.919	0.779	0.888	1.509	0.426	0.082	2.305	0.465	1.182	1.103	1.985	1.556	0.938	1.402	0.764	1.103	-4.968	0.417	-2.456
object_63_3	1	2.030	3.755	53.162	2.124	1.076	0.898	1.527	0.473	0.076	1.939	0.364	2.049	1.450	2.469	1.836	0.786	2.203	1.051	1.450	-2.577	-2.089	1.865
object_63_4	1	2.432	4.212	60.268	2.330	2.076	0.563	1.775	0.188	0.074	2.937	0.700	1.221	1.425	2.587	1.862	0.917	1.333	1.071	1.425	0.922	1.857	-0.674
object_63_5	1	1.913	3.635	52.787	2.217	1.034	0.880	1.410	0.508	0.038	2.494	0.260	1.139	1.365	2.498	1.820	0.904	1.648	1.039	1.369	-2.403	-2.125	-1.315
object_64_0	1	2.084	3.810	53.242	2.145	1.134	0.896	1.689	0.254	0.078	2.727	0.640	1.120	1.256	2.278	1.710	0.907	1.425	0.928	1.263	-2.165	0.984	-1.802
object_64_1	1	2.078	3.800	52.716	2.236	0.845	0.950	1.650	0.254	0.051	3.057	0.534	1.189	1.301	2.351	1.751	0.888	1.470	0.963	1.308	-2.016	-0.040	-1.645
object_64_2	1	2.514	4.252	54.677	2.387	1.834	0.794	1.757	0.212	0.069	3.032	0.674	1.159	1.459	2.686	1.905	0.943	1.465	1.109	1.459	1.018	0.821	-1.265
object_64_3	1	2.127	3.854	53.386	2.245	1.229	0.881	1.647	0.291	0.054	2.907	0.512	1.224	1.327	2.417	1.782	0.897	1.673	0.990	1.336	-1.611	-0.118	-1.161
object_64_4	1	1.761	3.481	52.402	2.089	0.672	0.936	1.422	0.409	0.048	2.134	0.278	1.646	1.345	2.317	1.759	0.790	2.118	1.021	1.345	-3.853	-2.247	0.768
object_64_5	1	1.320	3.033	51.627	1.814	0.000	1.000	1.181	0.603	0.062	1.205	0.132	2.275	1.376	2.200	1.733	0.682	1.993	1.035	1.376	-6.266	-4.121	2.329
object_65_0	1	2.722	4.472	56.240	2.604	2.182	0.714	1.720	0.339	0.041	3.741	0.613	1.143	1.558	2.934	2.031	0.938	1.356	1.240	1.565	2.792	-0.322	-1.089
object_66_0	1	1.925	3.644	52.438	2.172	0.695	0.953	1.536	0.436	0.048	2.737	0.408	1.265	1.316	2.314	1.735	0.876	1.420	0.943	1.316	-2.889	-1.151	-1.534
object_66_1	1	2.645	4.415	58.888	2.397	2.278	0.573	1.725	0.319	0.089	2.781	0.770	1.259	1.501	2.759	1.953	0.894	1.535	1.160	1.506	1.747	1.067	0.066
object_66_2	1	2.611	4.383	59.064	2.410	2.251	0.566	1.678	0.420	0.078	2.646	0.607	1.310	1.553	2.828	1.987	0.897	1.730	1.175	1.558	1.689	0.003	0.432
object_66_3	1	1.840	3.573	54.015	2.026	1.102	0.832	1.562	0.328	0.077	2.091	0.393	1.405	1.259	2.247	1.705	0.861	1.788	0.911	1.270	-3.470	-0.171	-0.425
object_66_4	1	2.363	4.097	54.269	2.374	1.716	0.779	1.674	0.279	0.052	2.702	0.457	1.811	1.540	2.702	1.942	0.827	1.785	1.162	1.540	0.274	-0.975	1.081
object_67_0	1	2.843	4.605	57.840	2.713	2.389	0.650	1.691	0.383	0.033	3.806	0.538	1.294	1.709	3.112	2.132	0.885	1.470	1.346	1.709	3.927	-1.302	0.156
object_67_1	1	3.140	4.948	64.241	2.752	2.902	0.423	1.796	0.228	0.054	3.512	0.714	1.225	1.751	3.286	2.206	0.938	1.404	1.413	1.751	5.905	0.703	0.421
object_68_0	1	2.578	4.369	61.912	2.549	2.202	0.582	1.616	0.575	0.038	3.235	0.443	1.314	1.591	2.932	2.039	0.899	1.706	1.250	1.600	2.133	-1.496	0.353
object_68_1	1	2.134	3.867	54.079	2.225	1.401	0.822	1.541	0.433	0.061	2.279	0.384	1.474	1.428	2.549	1.867	0.821	2.456	1.053	1.436	-1.799	-1.714	1.240
object_69_0	1	2.668	4.469	63.245	2.265	2.382	0.484	1.742	0.282	0.173	2.022	0.776	1.355	1.529	2.778	1.959	0.911	1.485	1.169	1.529	1.832	2.169	0.638
object_69_1	1	2.181	3.906	53.038	2.239	1.164	0.910	1.646	0.304	0.063	2.547	0.452	1.134	1.376	2.526	1.833	0.910	1.760	1.033	1.378	-1.319	-0.431	-1.129
object_69_2	1	2.702	4.467	58.250	2.423	2.298	0.607	1.694	0.347	0.090	2.370	0.615	1.416	1.636	2.912	2.048	0.824	2.130	1.247	1.636	2.007	-0.369	1.906
object_69_3	1	2.452	4.200	55.962	2.366	1.904	0.720	1.630	0.433	0.066	2.733	0.522	1.125	1.472	2.734	1.929	0.945	1.513	1.144	1.472	0.710	-0.359	-1.062
object_70_0	1	2.228	3.984	57.054	2.086	1.898	0.538	1.716	0.250	0.143	2.022	0.646	1.346	1.325	2.418	1.780	0.904	1.348	1.000	1.329	-0.958	2.152	-0.446
object_70_1	1	3.105	4.885	60.249	2.671	2.790	0.517	1.799	0.227	0.073	3.155	0.765	1.141	1.703	3.222	2.172	0.947	1.286	1.373	1.704	5.243	0.940	-0.180
object_70_2	1	1.909	3.648	54.837	1.934	1.356	0.733	1.613	0.326	0.138	1.839	0.566	1.348	1.248	2.156	1.670	0.824	1.857	0.858	1.248	-3.573	1.026	0.217
object_70_3	1	1.544	3.267	52.891	1.847	0.701	0.885	1.291	0.578	0.089	1.396	0.211	1.622	1.293	2.219	1.702	0.821	1.959	0.901	1.293	-5.304	-2.245	0.390
object_71_0	1	2.314	4.033	52.400	2.320	0.750	0.978	1.736	0.230	0.059	3.073	0.657	1.268	1.396	2.496	1.833	0.852	1.560	1.046	1.396	-0.879	-0.037	-0.927
object_71_1	1	2.227	3.965	54.676	2.194	1.608	0.766	1.724	0.223	0.087	2.710	0.683	1.323	1.309	2.393	1.761	0.936	1.440	0.973	1.313	-1.038	1.485	-1.324
object_71_2	1	2.651	4.414	57.901	2.411	2.272	0.585	1.697	0.366	0.085	2.562	0.646	1.309	1.556	2.841	2.002	0.863	1.684	1.217	1.569	1.832	0.146	0.683
object_71_3	1	2.040	3.778	54.593	2.089	1.348	0.806	1.602	0.346	0.091	2.114	0.482	1.619	1.348	2.357	1.764	0.847	1.992	0.983	1.350	-2.438	-0.219	0.545
object_72_0	1	2.673	4.507	68.299	2.131	2.470	0.376	1.735	0.259	0.324	1.469	0.867	1.940	1.561	2.735	1.964	0.807	1.714	1.195	1.561	1.404	3.108	3.361
object_72_1	1	2.354	4.084	53.595	2.454	1.573	0.839	1.568	0.496	0.035	3.285	0.449	1.420	1.526	2.702	1.937	0.846	1.963	1.150	1.526	0.057	-2.185	0.323
object_72_2	1	2.076	3.812	54.532	2.042	1.454	0.770	1.737	0.227	0.123	2.389	0.757	1.198	1.211	2.197	1.663	0.931	1.311	0.885	1.211	-2.268	2.393	-1.747
object_72_3	1	2.457	4.213	57.007	2.321	2.038	0.622	1.753	0.210	0.082	2.741	0.670	1.263	1.423	2.631	1.883	0.921	1.533	1.093	1.428	0.734	1.376	-0.539
object_73_0	1	2.227	3.974	55.830	2.018	1.743	0.678	1.742	0.208	0.196	1.826	0.715	1.229	1.305	2.373	1.756	0.913	1.358	0.979	1.310	-1.352	2.638	-0.784
object_73_1	1	2.566	4.332	58.233	2.399	2.209	0.564	1.679	0.395	0.074	2.773	0.604	1.091	1.484	2.785	1.956	0.940	1.499	1.169	1.490	1.535	0.423	-0.694
object_73_2	1	2.074	3.807	54.081	1.968	1.394	0.799	1.702	0.245	0.173	1.735	0.630	1.572	1.309	2.274	1.728	0.826	1.694	0.923	1.311	-2.657	1.444	0.454
object_74_0	1	2.027	3.751	52.928	1.869	0.881	0.938	1.727	0.221	0.244	1.664	0.785	1.320	1.221	2.132	1.648	0.861	1.682	0.863	1.222	-3.595	2.410	-0.506
object_74_1	1	2.500	4.253	56.525	2.388	1.932	0.733	1.635	0.425	0.066	2.737	0.572	1.115	1.485	2.743	1.951	0.871	1.222	1.177	1.505	0.952	-0.354	-0.720
object_74_2	1	2.137	3.888	56.301	1.973	1.716	0.628	1.746	0.219	0.195	1.920	0.792	1.145	1.239	2.238	1.690	0.906	1.554	0.899	1.245	-2.061	3.082	-0.712
object_74_3	1	1.663	3.377	51.775	2.040	0.398	0.967	1.347	0.519	0.048	1.938	0.218	1.488	1.334	2.324	1.753	0.828	1.722	0.981	1.335	-4.299	-2.626	-0.374
object_74_4	1	2.595	4.344	56.022	2.440	2.124	0.665	1.694	0.380	0.065	2.900	0.640	1.570	1.563	2.789	1.978	0.857	1.857	1.177	1.563	1.420	-0.432	0.946
object_74_5	1	2.976	4.750	59.340	2.504	2.584	0.596	1.792	0.243	0.117	2.597	0.819	1.103	1.621	3.063	2.090	0.959	1.223	1.297	1.622	3.968	1.582	-0.587
object_75_0	1	1.876	3.592	52.067	2.150	0.414	0.979	1.554	0.414	0.047	2.547	0.384	1.593	1.351	2.292	1.744	0.800	2.329	0.931	1.351	-3.624	-1.913	0.645
object_75_1	1	2.567	4.336	58.728	2.284	2.153	0.617	1.758	0.206	0.126	2.052	0.611	1.496	1.547	2.781	1.971	0.867	2.102	1.169	1.548	1.141	0.887	1.516
object_75_2	1	2.374	4.096	52.768	2.405	1.277	0.924	1.712	0.249	0.046	3.451	0.589	1.071	1.401	2.604	1.867	0.931	1.278	1.078	1.409	0.126	0.013	-2.087
object_76_0	1	2.482	4.247	58.258	2.250	2.088	0.600	1.764	0.208	0.120	2.165	0.640	1.174	1.454	2.676	1.915	0.883	1.427	1.129	1.457	0.803	1.610	-0.095
object_76_1	1	2.714	4.499	60.959	2.435	2.400	0.516	1.737	0.317	0.088	2.868	0.751	1.085	1.507	2.838	1.977	0.963	1.205	1.182	1.508	2.535	1.530	-0.972
object_77_0	1	2.874	4.633	57.389	2.637	2.486	0.592	1.736	0.350	0.050	3.503	0.661	1.126	1.613	3.053	2.092	0.930	1.345	1.309	1.638	3.790	-0.072	-0.582
object_77_1	1	1.718	3.428	51.260	2.087	0.000	1.000	1.501	0.409	0.044	2.523	0.381	2.086	1.293	2.137	1.686	0.734	2.408	0.915	1.293	-4.925	-2.313	1.661
object_77_2	1	2.256	3.998	55.227	2.220	1.706	0.723	1.658	0.312	0.082	2.388	0.536	1.349	1.414	2.526	1.842	0.875	1.725	1.037	1.414	-0.777	0.222	-0.069
object_78_0	1	1.870	3.626	56.966	1.905	1.431	0.650	1.591	0.348	0.145	1.645	0.456	1.335	1.271	2.211	1.689	0.857	1.921	0.895	1.271	-3.399	0.920	0.289
object_78_1	1	2.511	4.349	68.761	2.291	2.267	0.433	1.780	0.179	0.107	2.401	0.720	1.436	1.488	2.654	1.911	0.855	1.886	1.120	1.488	1.288	2.180	1.635
object_78_2	1	2.426	4.236	64.566	2.210	2.122	0.506	1.755	0.206	0.127	2.287	0.704	1.166	1.393	2.578	1.851	0.946	1.382	1.050	1.394	0.626	2.644	-0.524
object_78_3	1	1.823	3.536	51.648	2.124	0.076	0.997	1.429	0.463	0.047	2.267	0.288	1.171	1.306	2.363	1.769	0.841	1.726	0.988	1.327	-3.750	-2.202	-1.041
object_79_0	1	2.008	3.750	55.170	1.940	1.460	0.727	1.659	0.292	0.169	1.874	0.665	1.475	1.255	2.185	1.667	0.891	1.613	0.869	1.255	-2.938	1.876	-0.372
object_79_1	1	2.613	4.362	56.123	2.486	2.147	0.660	1.664	0.356	0.055	2.714	0.512	1.995	1.669	2.903	2.053	0.790	2.160	1.293	1.669	1.765	-1.552	2.709
object_79_2	1	2.538	4.276	54.726	2.429	1.949	0.745	1.659	0.384	0.060	2.798	0.552	1.602	1.563	2.796	1.982	0.853	1.768	1.205	1.563	1.107	-0.970	0.749
object_80_0	1	2.604	4.379	59.543	2.183	2.212	0.597	1.849	0.120	0.218	1.949	0.879	1.052	1.417	2.660	1.893	0.941	1.237	1.098	1.436	1.235	3.626	-0.707
object_80_1	1	2.342	4.079	54.678	2.221	1.694	0.780	1.737	0.219	0.100	2.456	0.645	1.179	1.373	2.532	1.831	0.932	1.415	1.041	1.374	-0.318	1.307	-1.255
object_80_2	1	1.775	3.495	52.593	1.957	0.419	0.973	1.613	0.307	0.091	2.274	0.563	1.475	1.172	2.024	1.601	0.835	1.854	0.813	1.179	-4.733	0.309	-0.597
object_80_3	1	2.158	3.915	57.169	2.107	1.742	0.623	1.733	0.227	0.110	2.307	0.671	1.261	1.307	2.331	1.744	0.875	1.478	0.965	1.307	-1.378	1.944	-0.453
object_81_0	1	2.050	3.788	54.661	2.103	1.479	0.740	1.613	0.343	0.088	2.207	0.482	1.401	1.340	2.367	1.759	0.888	1.603	0.967	1.340	-2.040	0.270	-0.504
object_81_1	1	2.037	3.771	54.187	2.151	1.303	0.825	1.595	0.372	0.068	2.260	0.440	1.532	1.411	2.394	1.797	0.792	2.347	0.993	1.411	-2.372	-1.079	1.333
object_81_2	1	2.278	4.014	54.472	2.253	1.561	0.813	1.699	0.250	0.074	2.761	0.612	1.184	1.347	2.491	1.812	0.923	1.372	1.025	1.354	-0.644	0.832	-1.477
object_82_0	1	1.474	3.186	51.639	1.884	0.110	0.990	1.260	0.679	0.064	1.608	0.185	1.069	1.207	2.205	1.677	0.892	1.406	0.891	1.219	-5.625	-2.494	-2.118
object_82_1	1	2.194	3.943	56.157	2.176	1.690	0.693	1.660	0.310	0.087	2.425	0.565	1.231	1.343	2.441	1.791	0.908	1.488	1.016	1.345	-1.073	0.847	-0.864
object_82_2	1	2.670	4.390	52.418	2.717	1.338	0.956	1.668	0.376	0.022	4.677	0.495	1.043	1.568	2.976	2.047	0.958	1.278	1.251	1.571	2.474	-1.879	-2.263
object_83_0	1	1.828	3.537	51.156	2.166	0.040	0.999	1.385	0.560	0.039	2.237	0.219	1.210	1.377	2.487	1.817	0.898	1.597	1.035	1.377	-3.251	-2.888	-1.550
object_83_1	1	3.057	4.847	61.757	2.674	2.794	0.454	1.813	0.218	0.064	3.420	0.811	1.214	1.683	3.148	2.140	0.926	1.433	1.350	1.684	5.049	1.144	0.276
object_84_0	1	2.200	3.935	54.409	2.094	1.560	0.777	1.704	0.263	0.129	2.134	0.648	1.240	1.308	2.388	1.765	0.906	1.469	0.980	1.314	-1.518	1.471	-0.972
object_84_1	1	2.630	4.362	53.931	2.571	1.887	0.822	1.706	0.353	0.039	3.862	0.624	1.148	1.529	2.835	1.984	0.924	1.322	1.183	1.533	1.995	-0.592	-1.408
object_85_0	1	2.048	3.771	52.892	2.253	1.094	0.898	1.576	0.372	0.044	2.983	0.430	1.340	1.336	2.415	1.779	0.905	1.552	0.999	1.337	-1.916	-0.859	-1.335
object_86_0	1	0.981	2.688	50.923	1.624	0.000	1.000	0.991	0.613	0.068	0.911	0.086	2.437	1.295	2.045	1.664	0.655	2.443	0.926	1.295	-8.311	-4.556	3.144
object_86_1	1	2.754	4.509	56.796	2.716	2.112	0.774	1.723	0.336	0.026	4.775	0.640	1.344	1.585	2.948	2.037	0.938	1.600	1.250	1.585	3.162	-0.882	-0.784
object_86_2	1	0.932	2.644	51.504	1.488	0.000	1.000	1.164	0.467	0.114	1.119	0.256	2.862	1.103	1.523	1.439	0.555	3.508	0.675	1.103	-10.610	-2.933	5.396
object_87_0	1	2.530	4.287	57.141	2.483	2.020	0.694	1.717	0.270	0.046	3.287	0.568	1.425	1.533	2.776	1.966	0.878	1.583	1.172	1.533	1.530	-0.153	0.068
object_87_1	1	1.780	3.492	51.560	2.146	0.088	0.996	1.448	0.510	0.039	2.655	0.319	1.656	1.307	2.276	1.722	0.855	1.771	0.942	1.307	-3.998	-2.347	-0.666
object_88_0	1	2.745	4.590	70.133	2.337	2.521	0.404	1.843	0.129	0.148	2.033	0.735	1.617	1.601	2.878	2.029	0.830	2.046	1.246	1.602	2.656	2.281	2.873
object_89_0	1	2.513	4.258	55.657	2.318	1.913	0.752	1.814	0.155	0.095	2.866	0.804	1.141	1.398	2.608	1.861	0.967	1.217	1.064	1.400	0.922	2.134	-1.744
object_90_0	1	2.580	4.325	55.626	2.502	2.118	0.658	1.685	0.411	0.047	3.529	0.619	1.147	1.498	2.788	1.954	0.954	1.364	1.150	1.498	1.767	-0.111	-1.326
object_91_0	1	2.407	4.133	53.278	2.538	1.550	0.865	1.582	0.497	0.027	3.732	0.429	1.528	1.559	2.774	1.966	0.876	1.889	1.180	1.559	0.644	-2.483	0.034
object_91_1	1	1.742	3.453	51.420	2.073	0.000	1.000	1.335	0.625	0.050	1.895	0.212	1.605	1.379	2.415	1.795	0.839	2.466	1.007	1.380	-4.352	-3.630	0.585
object_91_2	1	1.911	3.637	53.170	1.945	1.071	0.868	1.644	0.284	0.132	1.937	0.592	1.433	1.232	2.139	1.658	0.837	1.461	0.881	1.232	-3.591	1.087	-0.582
object_92_0	1	1.907	3.614	50.869	2.317	0.000	1.000	1.498	0.408	0.024	3.646	0.352	1.303	1.310	2.361	1.755	0.892	1.751	0.958	1.314	-2.963	-2.133	-1.663
object_92_1	1	2.390	4.120	53.761	2.410	1.604	0.840	1.698	0.266	0.047	3.295	0.569	1.564	1.472	2.634	1.892	0.889	1.838	1.116	1.472	0.245	-0.492	-0.067
object_92_2	1	2.095	3.852	57.121	1.823	1.651	0.648	1.752	0.194	0.353	1.467	0.853	1.303	1.223	2.164	1.657	0.892	1.471	0.852	1.226	-2.771	4.252	-0.162
object_92_3	1	1.962	3.689	53.306	1.854	1.066	0.884	1.714	0.224	0.225	1.645	0.732	1.615	1.199	2.097	1.638	0.834	1.773	0.851	1.204	-3.911	2.195	0.226
object_93_0	1	2.700	4.426	53.218	2.607	1.772	0.884	1.730	0.308	0.039	4.007	0.650	1.118	1.533	2.888	2.004	0.953	1.269	1.209	1.534	2.364	-0.488	-1.862
object_94_0	1	2.073	3.799	53.226	2.195	1.108	0.900	1.561	0.369	0.060	2.195	0.356	1.560	1.426	2.522	1.854	0.818	1.715	1.089	1.426	-1.847	-1.462	0.303
object_94_1	1	2.387	4.110	52.813	2.418	1.395	0.902	1.653	0.327	0.045	3.186	0.488	1.069	1.447	2.699	1.914	0.931	1.174	1.127	1.450	0.379	-0.633	-2.031
object_94_2	1	1.577	3.288	51.429	1.964	0.014	0.999	1.345	0.469	0.056	1.725	0.195	1.484	1.283	2.286	1.727	0.853	2.025	0.953	1.291	-5.044	-2.503	-0.369
object_95_0	1	2.441	4.208	58.464	2.298	1.998	0.644	1.752	0.206	0.088	2.551	0.642	1.207	1.433	2.634	1.891	0.893	1.374	1.105	1.433	0.681	1.390	-0.470
object_95_1	1	2.167	3.941	59.483	1.788	1.932	0.424	1.788	0.152	0.491	1.236	0.879	1.503	1.262	2.223	1.696	0.853	1.596	0.921	1.263	-2.277	5.336	1.410
object_96_0	1	2.416	4.165	56.041	2.283	1.929	0.678	1.735	0.225	0.089	2.479	0.624	1.467	1.473	2.621	1.889	0.875	1.527	1.108	1.473	0.427	0.847	0.129
object_96_1	1	2.000	3.834	68.274	1.817	1.780	0.407	1.714	0.239	0.292	1.472	0.750	1.618	1.249	2.125	1.649	0.843	2.031	0.869	1.249	-2.816	3.911	1.966
object_96_2	1	2.268	4.028	57.570	2.110	1.908	0.569	1.736	0.221	0.141	2.119	0.678	1.167	1.323	2.437	1.784	0.931	1.361	0.995	1.327	-0.689	2.410	-0.914
object_97_0	1	2.983	4.797	65.086	2.653	2.643	0.544	1.759	0.297	0.060	3.228	0.681	1.261	1.696	3.150	2.144	0.913	1.492	1.350	1.702	4.615	0.359	0.535
object_98_0	1	2.595	4.403	64.343	2.292	2.269	0.530	1.816	0.151	0.129	2.373	0.776	1.214	1.470	2.705	1.917	0.934	1.489	1.112	1.471	1.674	2.706	-0.054
object_98_1	1	2.191	3.930	54.856	2.135	1.505	0.800	1.698	0.270	0.105	2.210	0.634	1.668	1.404	2.389	1.791	0.806	1.969	1.014	1.404	-1.605	0.417	1.126
object_99_0	1	2.912	4.771	72.328	2.435	2.701	0.386	1.800	0.220	0.139	2.428	0.843	1.070	1.570	2.986	2.049	0.970	1.301	1.251	1.571	3.933	3.000	0.090
object_100_0	1	2.030	3.792	57.839	2.012	1.645	0.597	1.593	0.365	0.127	1.816	0.488	1.095	1.290	2.341	1.753	0.859	1.838	0.972	1.300	-2.343	0.876	0.049
object_100_1	1	2.412	4.138	53.137	2.572	1.524	0.875	1.540	0.555	0.023	3.626	0.354	1.649	1.616	2.863	2.013	0.864	2.386	1.222	1.616	0.679	-3.460	1.014
object_100_2	1	2.794	4.629	68.272	2.534	2.504	0.490	1.653	0.407	0.067	2.481	0.468	1.390	1.709	3.125	2.140	0.879	1.765	1.366	1.709	3.568	-0.570	1.627
object_101_0	1	2.274	4.037	57.954	2.083	1.902	0.581	1.769	0.184	0.161	2.002	0.728	1.300	1.333	2.413	1.781	0.889	1.557	0.989	1.335	-0.855	2.615	-0.069
object_101_1	1	2.484	4.242	57.251	2.324	2.051	0.635	1.633	0.402	0.086	2.205	0.565	2.067	1.598	2.732	1.980	0.742	2.549	1.206	1.598	0.325	-1.248	3.713
object_102_0	2	1.675	3.387	51.493	2.068	0.099	0.995	1.247	0.644	0.044	1.597	0.158	2.385	1.501	2.475	1.864	0.701	3.180	1.092	1.501	-4.690	-5.205	3.955
object_102_1	2	2.024	3.752	53.422	2.282	1.119	0.885	1.458	0.478	0.036	2.466	0.243	1.239	1.434	2.638	1.890	0.904	2.047	1.124	1.446	-1.601	-2.451	-0.465
object_103_0	2	2.186	3.910	53.061	2.356	1.200	0.903	1.573	0.386	0.037	2.963	0.368	1.272	1.448	2.620	1.884	0.893	1.566	1.113	1.448	-0.739	-1.566	-1.014
object_103_1	2	1.812	3.533	52.527	2.114	0.550	0.961	1.366	0.534	0.048	1.868	0.182	1.079	1.380	2.551	1.843	0.922	1.910	1.064	1.384	-3.056	-2.671	-1.220
object_104_0	2	1.983	3.699	51.992	2.339	0.160	0.995	1.354	0.530	0.025	2.431	0.202	2.287	1.566	2.678	1.953	0.744	2.368	1.172	1.566	-2.392	-4.671	2.496
object_104_1	2	1.576	3.292	52.031	2.010	0.440	0.953	1.254	0.654	0.045	1.878	0.184	1.305	1.296	2.311	1.736	0.867	1.675	0.979	1.298	-4.692	-3.028	-1.047
object_105_0	2	2.179	3.924	55.562	2.369	1.609	0.738	1.526	0.413	0.035	2.821	0.307	1.304	1.485	2.692	1.918	0.901	1.431	1.126	1.485	-0.222	-1.487	-0.753
object_105_1	2	1.334	3.050	52.109	1.729	0.292	0.956	1.249	0.628	0.095	1.322	0.203	1.499	1.186	2.026	1.607	0.813	1.808	0.832	1.188	-6.813	-2.218	-0.296
object_105_2	2	1.754	3.474	52.500	1.954	0.332	0.980	1.504	0.412	0.088	2.062	0.430	1.290	1.211	2.120	1.640	0.870	1.677	0.872	1.211	-4.620	-0.553	-1.247
object_106_0	2	2.632	4.367	54.358	2.759	1.930	0.804	1.606	0.446	0.016	4.814	0.405	1.282	1.637	3.024	2.076	0.936	1.470	1.279	1.637	2.891	-2.456	-1.115
object_107_0	2	2.247	3.963	51.977	2.560	0.752	0.974	1.506	0.533	0.017	3.969	0.288	1.092	1.496	2.787	1.962	0.919	1.185	1.175	1.496	0.070	-3.016	-2.257
object_108_0	2	2.144	3.883	54.852	2.090	1.509	0.776	1.666	0.282	0.116	2.145	0.575	1.172	1.308	2.384	1.758	0.926	1.781	0.958	1.308	-1.821	1.067	-0.895
object_108_1	2	2.334	4.093	57.370	2.526	1.747	0.746	1.451	0.647	0.024	2.817	0.241	1.721	1.671	2.952	2.076	0.795	2.672	1.294	1.671	0.550	-4.160	2.685
object_109_0	2	2.440	4.172	53.918	2.555	1.680	0.830	1.603	0.460	0.027	4.007	0.469	1.120	1.493	2.768	1.952	0.918	1.380	1.162	1.502	1.051	-1.593	-1.535
object_110_0	2	2.102	3.818	52.015	2.356	0.622	0.975	1.543	0.336	0.031	3.093	0.362	1.364	1.434	2.543	1.866	0.813	1.743	1.093	1.443	-1.596	-2.107	-0.278
object_111_0	2	2.180	3.926	55.690	2.262	1.677	0.693	1.533	0.445	0.057	2.438	0.370	1.150	1.398	2.612	1.875	0.912	1.808	1.091	1.414	-0.867	-0.939	-0.546
object_111_1	2	1.598	3.317	52.282	1.813	0.455	0.953	1.452	0.435	0.118	1.381	0.336	1.674	1.272	2.072	1.673	0.668	2.723	0.909	1.274	-5.941	-1.812	2.611
object_111_2	2	2.098	3.823	53.141	2.204	0.993	0.929	1.598	0.375	0.062	2.512	0.454	1.075	1.322	2.441	1.804	0.855	1.650	1.022	1.369	-2.008	-0.778	-0.992
object_111_3	2	2.334	4.063	53.569	2.467	1.469	0.868	1.588	0.345	0.032	3.310	0.390	1.358	1.506	2.743	1.948	0.884	1.591	1.151	1.506	0.296	-1.633	-0.619
object_111_4	2	1.219	2.928	51.204	1.644	0.000	1.000	1.311	0.500	0.107	1.466	0.285	1.289	1.036	1.764	1.478	0.807	2.567	0.685	1.049	-8.394	-1.314	-0.057
object_111_5	2	2.052	3.775	52.842	2.280	1.008	0.918	1.437	0.464	0.039	2.568	0.276	1.151	1.405	2.611	1.871	0.930	1.251	1.081	1.407	-1.504	-1.928	-1.952
object_111_6	2	1.713	3.429	51.971	2.026	0.332	0.978	1.538	0.330	0.058	2.424	0.412	1.522	1.234	2.099	1.642	0.821	1.565	0.863	1.234	-4.502	-0.715	-0.800
object_112_0	2	1.953	3.689	54.450	2.000	1.305	0.786	1.564	0.404	0.113	1.855	0.445	1.244	1.294	2.305	1.731	0.874	1.659	0.948	1.294	-2.942	0.112	-0.588
object_112_1	2	1.353	3.071	52.190	1.762	0.299	0.956	1.236	0.645	0.085	1.297	0.174	1.212	1.226	2.112	1.649	0.817	2.232	0.836	1.226	-6.602	-2.651	-0.099
object_113_0	2	1.521	3.239	52.234	1.871	0.460	0.943	1.400	0.451	0.076	1.641	0.327	2.405	1.272	2.007	1.655	0.624	2.816	0.899	1.275	-6.361	-2.573	3.864
object_113_1	2	2.387	4.146	57.340	2.232	1.998	0.596	1.737	0.232	0.105	2.378	0.639	1.251	1.412	2.582	1.856	0.932	1.359	1.055	1.412	0.293	1.660	-0.772
object_114_0	2	2.429	4.186	57.060	2.358	2.008	0.625	1.734	0.237	0.065	2.987	0.630	1.238	1.429	2.630	1.883	0.920	1.651	1.098	1.434	0.707	0.928	-0.496
object_114_1	2	2.403	4.128	53.112	2.589	1.443	0.894	1.534	0.596	0.021	3.811	0.340	1.409	1.580	2.872	2.008	0.900	1.506	1.218	1.580	0.960	-3.137	-0.831
object_114_2	2	2.104	3.839	54.314	2.172	1.419	0.802	1.626	0.305	0.072	2.299	0.450	1.248	1.364	2.451	1.810	0.851	1.802	1.039	1.372	-1.687	-0.228	-0.170
object_114_3	2	1.938	3.654	51.927	2.224	0.430	0.981	1.449	0.438	0.039	2.179	0.216	1.414	1.458	2.603	1.885	0.855	1.866	1.117	1.461	-2.315	-2.822	-0.246
object_115_0	2	2.045	3.771	53.132	2.266	1.121	0.890	1.578	0.379	0.041	2.827	0.380	1.171	1.347	2.466	1.815	0.862	1.497	1.035	1.375	-1.768	-1.117	-1.134
object_116_0	2	1.831	3.549	52.288	2.214	0.651	0.949	1.353	0.518	0.032	2.392	0.207	1.455	1.413	2.515	1.835	0.877	1.661	1.069	1.413	-2.774	-2.948	-0.741
object_116_1	2	1.841	3.567	53.287	2.087	0.892	0.902	1.519	0.387	0.058	2.468	0.403	1.123	1.258	2.236	1.695	0.882	1.885	0.901	1.258	-3.547	-0.702	-1.112
object_117_0	2	2.036	3.767	53.755	2.310	1.254	0.844	1.450	0.442	0.033	2.771	0.296	1.373	1.412	2.566	1.867	0.853	1.777	1.091	1.433	-1.617	-2.160	-0.228
object_118_0	2	1.902	3.635	54.118	2.184	1.176	0.824	1.440	0.422	0.043	2.422	0.296	1.134	1.326	2.431	1.800	0.853	1.622	1.013	1.361	-2.555	-1.493	-0.796
object_119_0	2	2.411	4.221	64.580	2.539	2.011	0.606	1.486	0.648	0.027	3.080	0.274	1.143	1.579	2.973	2.050	0.936	1.456	1.253	1.583	1.701	-2.180	-0.487
object_120_0	2	2.084	3.816	54.071	2.210	1.332	0.831	1.661	0.277	0.058	3.008	0.562	1.230	1.272	2.334	1.732	0.930	1.187	0.944	1.273	-1.697	0.725	-2.086
object_120_1	2	1.860	3.595	54.313	2.104	1.183	0.803	1.569	0.342	0.056	2.697	0.473	1.241	1.220	2.185	1.673	0.866	1.427	0.903	1.234	-3.159	0.143	-1.294
object_121_0	2	2.126	3.856	53.712	2.430	1.361	0.836	1.459	0.431	0.023	3.189	0.261	1.481	1.510	2.709	1.926	0.903	1.444	1.145	1.510	-0.395	-2.397	-0.813
object_122_0	2	1.869	3.590	52.636	2.142	0.808	0.927	1.472	0.434	0.048	2.566	0.362	1.556	1.328	2.311	1.732	0.881	1.803	0.943	1.328	-3.239	-1.527	-0.634
object_123_0	2	1.592	3.327	54.413	1.752	0.991	0.775	1.478	0.448	0.153	1.468	0.439	1.549	1.196	1.949	1.586	0.753	2.333	0.777	1.196	-5.866	-0.078	1.448
object_124_0	2	1.608	3.340	53.938	1.988	0.951	0.804	1.175	0.900	0.054	1.450	0.133	1.547	1.408	2.483	1.826	0.849	1.924	1.085	1.408	-4.045	-4.136	0.386
object_124_1	2	1.864	3.588	52.950	2.165	0.843	0.918	1.488	0.402	0.043	2.561	0.352	1.921	1.345	2.317	1.757	0.799	1.850	1.016	1.348	-3.217	-1.861	0.674
object_124_2	2	1.697	3.419	52.757	2.000	0.847	0.879	1.456	0.522	0.063	2.182	0.373	1.657	1.253	2.126	1.661	0.801	2.367	0.886	1.253	-4.789	-1.688	0.846
object_124_3	2	1.556	3.275	52.373	1.920	0.375	0.962	1.395	0.503	0.065	1.946	0.275	1.148	1.186	2.117	1.631	0.900	2.258	0.852	1.187	-5.478	-1.574	-1.057
object_124_4	2	2.226	3.969	55.343	2.284	1.664	0.732	1.599	0.378	0.057	2.574	0.407	1.086	1.402	2.616	1.874	0.928	1.185	1.089	1.411	-0.357	-0.282	-1.614
object_125_0	2	1.851	3.573	52.772	2.063	0.765	0.932	1.446	0.477	0.067	2.013	0.308	1.343	1.332	2.362	1.759	0.875	1.476	0.983	1.332	-3.299	-1.522	-1.081
object_125_1	2	2.192	3.917	53.147	2.308	1.182	0.909	1.639	0.308	0.047	3.023	0.492	1.427	1.398	2.500	1.828	0.878	1.476	1.042	1.401	-1.060	-0.637	-0.914
object_126_0	2	2.163	3.896	54.056	2.221	1.411	0.830	1.642	0.305	0.066	2.587	0.503	1.227	1.374	2.461	1.808	0.880	1.697	1.017	1.375	-1.350	-0.096	-0.681
object_126_1	2	2.100	3.909	64.373	1.864	1.916	0.354	1.718	0.225	0.297	1.417	0.695	1.390	1.310	2.258	1.712	0.857	1.946	0.906	1.310	-2.072	3.691	1.567
object_126_2	2	2.233	3.965	53.840	2.467	1.466	0.835	1.440	0.489	0.025	3.000	0.260	1.446	1.579	2.818	1.990	0.867	1.653	1.195	1.579	0.082	-2.975	-0.060
object_127_0	2	2.501	4.251	56.277	2.596	1.946	0.724	1.584	0.496	0.026	3.901	0.415	1.216	1.544	2.883	2.004	0.940	1.230	1.213	1.545	1.831	-1.657	-1.392
object_127_1	2	1.745	3.508	57.866	1.791	1.414	0.551	1.612	0.349	0.183	1.740	0.639	1.178	1.102	1.940	1.551	0.866	1.731	0.769	1.111	-4.555	2.540	-0.399
object_128_0	2	1.749	3.462	51.630	2.159	0.151	0.993	1.377	0.483	0.034	2.518	0.250	1.547	1.357	2.350	1.758	0.857	2.076	0.952	1.357	-3.942	-2.833	-0.302
object_129_0	2	1.400	3.115	51.820	1.690	0.052	0.995	1.491	0.345	0.132	1.742	0.538	1.922	1.053	1.670	1.449	0.743	2.218	0.673	1.053	-7.740	0.143	0.920
object_129_1	2	1.563	3.295	53.984	1.692	0.776	0.864	1.473	0.479	0.190	1.375	0.448	1.115	1.096	1.912	1.554	0.801	1.650	0.764	1.118	-6.166	0.583	-0.582
object_129_2	2	1.687	3.422	54.375	1.862	1.015	0.808	1.446	0.403	0.115	1.497	0.345	1.729	1.315	2.150	1.687	0.751	3.717	0.901	1.315	-5.269	-1.631	3.594
object_130_0	2	1.854	3.590	54.385	2.045	1.183	0.801	1.567	0.327	0.073	2.529	0.505	1.034	1.166	2.151	1.642	0.926	1.298	0.856	1.172	-3.363	0.860	-2.279
object_130_1	2	1.618	3.345	53.339	1.987	0.808	0.869	1.351	0.487	0.055	1.911	0.245	1.197	1.259	2.229	1.706	0.825	1.666	0.931	1.265	-4.526	-1.732	-0.678
object_130_2	2	2.292	4.038	55.659	2.534	1.704	0.747	1.445	0.567	0.021	3.208	0.239	1.252	1.570	2.915	2.027	0.911	1.654	1.253	1.574	0.802	-3.003	-0.495
object_131_0	2	2.140	3.877	54.562	2.160	1.479	0.789	1.673	0.271	0.083	2.478	0.585	1.443	1.336	2.373	1.766	0.869	1.718	0.988	1.339	-1.677	0.566	-0.243
object_131_1	2	1.370	3.078	51.042	1.853	0.000	1.000	1.271	0.432	0.058	1.980	0.251	1.068	1.087	1.970	1.556	0.905	1.242	0.777	1.093	-6.476	-1.127	-2.840
object_131_2	2	2.042	3.812	58.933	1.962	1.737	0.513	1.676	0.259	0.165	1.786	0.614	1.276	1.246	2.254	1.711	0.855	1.556	0.928	1.258	-2.320	2.331	0.109
object_131_3	2	1.920	3.659	54.813	1.983	1.321	0.760	1.592	0.376	0.113	1.971	0.495	1.253	1.224	2.225	1.688	0.889	1.458	0.897	1.235	-3.181	0.773	-1.079
object_131_4	2	2.144	3.907	57.981	2.102	1.798	0.556	1.677	0.278	0.110	2.144	0.573	1.283	1.354	2.386	1.771	0.879	1.824	0.968	1.354	-1.391	1.337	0.191
object_131_5	2	2.006	3.729	52.917	2.238	0.981	0.915	1.464	0.441	0.043	2.243	0.286	2.144	1.493	2.549	1.887	0.749	2.183	1.100	1.493	-2.315	-2.969	2.216
object_131_6	2	2.015	3.768	56.719	1.885	1.554	0.663	1.739	0.205	0.220	1.747	0.758	1.283	1.190	2.135	1.643	0.887	1.504	0.856	1.195	-2.947	3.271	-0.542
object_132_0	2	1.875	3.588	51.682	2.284	0.440	0.977	1.306	0.585	0.025	2.566	0.178	1.180	1.422	2.624	1.875	0.940	1.454	1.078	1.422	-2.358	-3.316	-1.989
object_132_1	2	1.932	3.672	55.031	2.015	1.371	0.736	1.554	0.376	0.100	1.966	0.415	1.202	1.256	2.314	1.722	0.932	1.787	0.957	1.263	-2.853	0.296	-0.991
object_132_2	2	2.059	3.776	52.063	2.318	0.496	0.981	1.528	0.375	0.033	3.162	0.358	1.174	1.361	2.506	1.818	0.932	1.713	1.017	1.361	-1.928	-1.660	-1.798
object_132_3	2	2.169	3.910	55.049	2.210	1.571	0.754	1.571	0.365	0.071	2.056	0.334	1.281	1.449	2.646	1.897	0.895	1.836	1.082	1.458	-0.933	-0.878	-0.120
object_132_4	2	1.691	3.407	51.960	2.066	0.464	0.961	1.262	0.597	0.045	1.588	0.130	1.174	1.399	2.578	1.865	0.884	1.663	1.086	1.411	-3.475	-3.331	-1.024
object_133_0	2	2.057	3.790	54.022	2.276	1.292	0.837	1.473	0.419	0.040	2.506	0.296	1.140	1.420	2.586	1.877	0.854	1.422	1.102	1.430	-1.382	-1.714	-0.848
object_133_1	2	2.363	4.122	57.437	2.355	1.981	0.590	1.679	0.274	0.056	2.960	0.551	1.386	1.449	2.622	1.884	0.898	1.828	1.094	1.453	0.388	0.323	0.143
object_133_2	2	1.399	3.111	51.569	1.886	0.076	0.992	1.297	0.426	0.053	1.888	0.225	1.226	1.191	2.047	1.610	0.844	1.542	0.825	1.191	-6.068	-1.702	-1.494
object_133_3	2	2.084	3.812	53.420	2.264	1.220	0.872	1.541	0.371	0.045	2.477	0.348	1.255	1.439	2.543	1.870	0.799	1.725	1.077	1.439	-1.585	-1.628	0.093
object_134_0	2	1.626	3.340	51.799	2.014	0.270	0.980	1.421	0.411	0.050	2.396	0.317	1.088	1.168	2.125	1.635	0.900	1.340	0.845	1.179	-4.820	-0.982	-2.448
object_134_1	2	2.279	4.019	54.919	2.387	1.665	0.762	1.632	0.320	0.040	3.314	0.485	1.413	1.448	2.593	1.866	0.912	1.778	1.082	1.448	-0.106	-0.627	-0.492
object_135_0	2	1.745	3.474	53.474	2.005	0.995	0.840	1.525	0.337	0.068	2.364	0.447	1.548	1.225	2.095	1.631	0.856	1.837	0.856	1.225	-4.174	-0.162	-0.379
object_135_1	2	2.002	3.720	52.232	2.322	0.692	0.961	1.482	0.416	0.029	3.103	0.315	1.192	1.379	2.503	1.830	0.874	1.584	1.031	1.390	-2.029	-2.094	-1.341
object_136_0	2	2.017	3.743	53.191	2.240	1.068	0.897	1.502	0.451	0.043	2.645	0.342	1.363	1.398	2.482	1.817	0.886	1.956	0.995	1.398	-2.149	-1.794	-0.476
object_136_1	2	1.763	3.498	54.322	2.036	1.146	0.775	1.392	0.477	0.062	2.000	0.270	1.119	1.274	2.332	1.735	0.915	1.352	0.943	1.284	-3.369	-0.976	-1.677
object_136_2	2	1.837	3.572	54.344	2.024	1.140	0.813	1.509	0.387	0.077	1.915	0.371	1.737	1.337	2.268	1.742	0.766	2.047	0.944	1.337	-3.634	-1.079	1.346
object_136_3	2	2.086	3.845	57.428	2.044	1.682	0.614	1.687	0.247	0.125	2.046	0.606	1.280	1.278	2.304	1.733	0.865	1.423	0.961	1.287	-1.891	1.832	-0.371
object_137_0	2	1.843	3.581	54.755	1.997	1.213	0.780	1.602	0.297	0.089	2.287	0.561	1.441	1.192	2.094	1.638	0.827	1.874	0.863	1.201	-3.835	0.717	-0.029
object_137_1	2	2.089	3.829	54.927	2.169	1.441	0.783	1.624	0.288	0.071	2.451	0.479	1.448	1.356	2.409	1.780	0.889	1.678	0.994	1.356	-1.705	0.109	-0.434
object_137_2	2	1.740	3.458	52.146	2.051	0.160	0.992	1.501	0.380	0.055	2.274	0.355	1.872	1.305	2.191	1.694	0.797	1.987	0.915	1.305	-4.456	-1.720	0.506
object_137_3	2	2.228	3.955	53.332	2.488	1.297	0.889	1.453	0.646	0.022	3.180	0.249	1.180	1.547	2.832	1.986	0.910	1.418	1.191	1.549	0.076	-3.313	-1.293
object_137_4	2	2.010	3.727	52.098	2.221	0.605	0.970	1.563	0.384	0.047	2.704	0.388	1.420	1.364	2.421	1.789	0.877	1.529	0.994	1.364	-2.361	-1.352	-1.125
object_138_0	2	2.271	4.015	55.453	2.314	1.765	0.693	1.673	0.258	0.055	3.020	0.535	1.048	1.363	2.543	1.834	0.940	1.139	1.044	1.365	-0.107	0.773	-1.922
object_138_1	2	1.893	3.619	53.274	2.103	0.964	0.895	1.551	0.371	0.061	2.508	0.448	1.314	1.295	2.241	1.704	0.858	1.458	0.926	1.295	-3.091	-0.464	-1.097
object_138_2	2	1.505	3.227	52.709	1.824	0.392	0.954	1.338	0.461	0.091	1.533	0.260	1.365	1.195	2.090	1.638	0.819	1.832	0.861	1.200	-5.874	-1.451	-0.416
object_138_3	2	2.088	3.812	52.958	2.259	1.029	0.921	1.634	0.293	0.047	3.199	0.515	1.306	1.304	2.376	1.754	0.927	1.549	0.964	1.307	-1.821	-0.172	-1.704
object_138_4	2	1.969	3.693	53.020	2.195	0.978	0.908	1.490	0.477	0.048	2.453	0.337	1.634	1.390	2.441	1.805	0.850	1.605	1.029	1.390	-2.433	-1.887	-0.264
object_139_0	2	2.083	3.822	54.748	2.255	1.510	0.741	1.519	0.424	0.047	2.510	0.344	1.455	1.449	2.547	1.855	0.862	1.669	1.074	1.449	-1.253	-1.379	-0.015
object_139_1	2	1.968	3.694	53.214	2.094	1.076	0.883	1.648	0.277	0.076	2.476	0.559	1.435	1.275	2.221	1.700	0.831	1.534	0.935	1.276	-2.871	0.348	-0.563
object_140_0	2	1.998	3.737	54.804	2.108	1.394	0.761	1.567	0.364	0.076	2.282	0.435	1.174	1.307	2.360	1.750	0.910	1.374	0.959	1.307	-2.206	0.155	-1.402
object_141_0	2	2.184	3.928	55.489	2.306	1.608	0.741	1.530	0.403	0.047	2.587	0.368	1.686	1.469	2.618	1.893	0.852	1.975	1.099	1.469	-0.882	-1.532	0.832
object_142_0	2	2.080	3.811	53.787	2.222	1.333	0.829	1.603	0.349	0.054	2.802	0.459	1.059	1.302	2.419	1.775	0.930	1.293	0.984	1.306	-1.635	-0.017	-2.068
object_142_1	2	2.067	3.825	57.209	2.109	1.640	0.635	1.595	0.339	0.089	2.242	0.510	1.300	1.311	2.360	1.759	0.875	1.929	0.985	1.325	-1.980	0.498	0.107
object_143_0	2	2.375	4.171	62.566	2.040	2.079	0.498	1.817	0.149	0.248	1.796	0.849	1.190	1.334	2.446	1.785	0.942	1.363	0.983	1.334	-0.215	4.196	-0.367
object_143_1	2	2.080	3.811	53.859	2.137	1.363	0.816	1.669	0.287	0.080	2.429	0.555	1.415	1.328	2.335	1.752	0.853	1.449	0.962	1.328	-1.987	0.480	-0.590
object_143_2	2	2.341	4.089	56.043	2.381	1.870	0.666	1.616	0.364	0.048	2.504	0.357	1.469	1.546	2.788	1.982	0.836	1.801	1.203	1.552	0.510	-1.305	0.883
object_144_0	2	1.890	3.608	52.226	2.146	0.831	0.926	1.555	0.352	0.050	2.857	0.440	1.251	1.239	2.246	1.690	0.922	1.461	0.907	1.240	-3.108	-0.378	-2.019
object_144_1	2	2.258	3.989	53.798	2.408	1.506	0.829	1.585	0.370	0.035	3.298	0.403	1.184	1.441	2.653	1.890	0.939	1.490	1.085	1.441	-0.129	-1.085	-1.531
object_145_0	2	2.859	4.593	54.140	2.865	2.075	0.837	1.716	0.288	0.017	5.677	0.583	1.163	1.637	3.094	2.111	0.934	1.333	1.322	1.649	4.203	-1.538	-1.503
object_145_1	2	1.912	3.620	51.046	2.387	0.000	1.000	1.379	0.463	0.017	3.510	0.232	1.294	1.414	2.546	1.842	0.915	1.439	1.055	1.414	-2.231	-3.109	-1.997
object_146_0	2	2.578	4.312	54.107	2.660	1.870	0.807	1.614	0.392	0.023	4.200	0.420	1.161	1.582	2.955	2.037	0.955	1.695	1.234	1.582	2.202	-1.883	-1.162
object_147_0	2	2.226	3.945	52.388	2.276	0.635	0.980	1.613	0.341	0.059	2.485	0.434	1.470	1.464	2.589	1.881	0.843	1.769	1.108	1.464	-1.279	-1.499	-0.120
object_147_1	2	2.350	4.095	55.600	2.464	1.694	0.784	1.498	0.708	0.033	2.775	0.292	1.142	1.577	2.885	2.021	0.877	1.724	1.225	1.577	0.544	-3.097	-0.222
object_148_0	2	2.000	3.715	51.813	2.385	0.562	0.974	1.381	0.518	0.021	2.870	0.200	1.537	1.516	2.700	1.927	0.883	1.520	1.156	1.516	-1.428	-3.545	-0.784
object_148_1	2	2.450	4.262	64.812	2.395	2.132	0.523	1.574	0.557	0.058	2.433	0.403	1.461	1.573	2.845	2.009	0.844	1.964	1.227	1.573	1.113	-1.289	1.624
object_148_2	2	2.499	4.284	60.862	2.216	2.122	0.584	1.802	0.161	0.147	2.159	0.732	1.229	1.419	2.635	1.881	0.936	1.369	1.089	1.420	0.877	2.638	-0.461
object_148_3	2	1.232	2.943	51.353	1.719	0.000	1.000	1.188	0.496	0.078	1.409	0.196	1.092	1.117	1.939	1.570	0.791	1.906	0.793	1.143	-7.525	-2.051	-0.778
object_149_0	2	2.596	4.321	52.994	2.753	1.627	0.895	1.587	0.507	0.015	4.859	0.381	1.017	1.586	3.015	2.066	0.959	1.500	1.263	1.590	2.423	-2.797	-1.936
object_150_0	2	1.896	3.620	52.929	2.121	0.947	0.900	1.442	0.519	0.057	2.024	0.254	1.068	1.357	2.492	1.815	0.915	2.089	1.032	1.358	-2.827	-2.025	-0.876
object_150_1	2	2.305	4.034	53.692	2.377	1.538	0.834	1.628	0.317	0.045	3.128	0.481	1.385	1.459	2.622	1.881	0.910	1.546	1.096	1.459	-0.080	-0.719	-0.860
object_150_2	2	1.876	3.597	52.593	2.091	0.890	0.910	1.429	0.504	0.062	2.043	0.283	1.286	1.353	2.424	1.781	0.916	1.521	0.985	1.353	-2.962	-1.660	-1.383
object_151_0	2	2.291	4.004	51.706	2.645	0.455	0.991	1.430	0.573	0.013	3.777	0.201	1.376	1.624	2.987	2.068	0.894	1.759	1.287	1.624	0.478	-4.531	-0.721
object_152_0	2	2.099	3.818	52.309	2.378	0.968	0.934	1.447	0.522	0.028	2.678	0.229	1.674	1.531	2.740	1.950	0.871	1.806	1.174	1.531	-1.027	-3.318	0.069
object_152_1	2	1.885	3.597	51.546	2.297	0.435	0.978	1.303	0.615	0.025	2.407	0.164	1.424	1.495	2.670	1.916	0.868	1.843	1.157	1.495	-2.292	-4.108	-0.392
object_152_2	2	2.450	4.171	52.569	2.599	1.230	0.943	1.548	0.474	0.022	3.774	0.343	1.172	1.555	2.915	2.022	0.933	1.257	1.224	1.570	1.216	-2.615	-1.807
object_153_0	2	1.025	2.736	51.476	1.585	0.027	0.994	1.057	0.620	0.090	0.712	0.062	1.801	1.343	2.230	1.733	0.731	2.194	0.977	1.343	-7.328	-4.060	1.644
object_153_1	2	2.450	4.181	53.833	2.599	1.677	0.835	1.554	0.494	0.022	3.754	0.344	1.038	1.555	2.914	2.024	0.921	1.521	1.224	1.569	1.402	-2.426	-1.300
object_153_2	2	2.026	3.739	51.668	2.304	0.299	0.991	1.596	0.306	0.033	3.352	0.439	1.425	1.348	2.384	1.779	0.843	1.420	1.016	1.350	-2.221	-1.301	-1.209
object_154_0	2	2.194	3.903	51.251	2.507	0.088	0.999	1.617	0.315	0.019	4.633	0.432	1.237	1.382	2.558	1.841	0.944	1.324	1.049	1.383	-0.800	-1.634	-2.664
object_154_1	2	2.253	4.000	55.958	2.184	1.736	0.701	1.721	0.207	0.096	2.452	0.669	1.422	1.382	2.427	1.794	0.867	1.773	1.001	1.382	-0.900	1.242	0.164
object_155_0	2	2.036	3.748	51.545	2.354	0.231	0.994	1.539	0.385	0.027	3.550	0.370	1.108	1.340	2.468	1.804	0.912	1.827	1.008	1.354	-2.137	-1.908	-1.770
object_155_1	2	2.491	4.253	57.748	2.612	1.952	0.714	1.572	0.496	0.023	3.914	0.398	1.162	1.553	2.891	2.019	0.893	1.471	1.222	1.573	1.766	-1.935	-0.663
object_156_0	2	2.100	3.827	53.382	2.201	1.227	0.874	1.633	0.306	0.063	2.782	0.526	1.182	1.294	2.379	1.756	0.924	1.470	0.975	1.306	-1.803	0.202	-1.710
object_156_1	2	2.054	3.780	53.125	2.259	1.260	0.848	1.555	0.414	0.043	2.668	0.407	2.117	1.459	2.445	1.832	0.758	2.069	1.083	1.459	-1.976	-2.060	1.940
object_156_2	2	1.657	3.366	51.150	1.944	0.000	1.000	1.479	0.349	0.074	2.138	0.415	1.565	1.203	2.039	1.614	0.813	1.972	0.824	1.204	-5.448	-0.962	-0.273
object_157_0	2	2.468	4.201	54.005	2.416	1.738	0.817	1.644	0.443	0.054	3.098	0.558	1.173	1.470	2.722	1.925	0.936	1.318	1.141	1.475	0.742	-0.645	-1.485
object_158_0	2	2.734	4.475	55.060	2.845	2.124	0.756	1.589	0.496	0.014	4.737	0.332	1.335	1.728	3.213	2.170	0.940	1.392	1.374	1.728	3.935	-3.053	-0.836
object_159_0	2	2.125	3.844	52.313	2.263	0.714	0.969	1.488	0.414	0.050	2.309	0.290	1.310	1.456	2.662	1.900	0.915	1.868	1.137	1.456	-1.465	-2.200	-0.782
object_160_0	2	2.194	3.983	61.573	2.202	1.865	0.537	1.645	0.316	0.077	2.483	0.530	1.314	1.375	2.469	1.807	0.899	1.396	1.034	1.376	-0.571	1.063	-0.355
object_161_0	2	2.185	3.902	52.121	2.438	0.847	0.961	1.533	0.424	0.026	3.589	0.376	1.375	1.447	2.610	1.883	0.879	1.823	1.099	1.447	-0.971	-2.359	-0.766
object_161_1	2	1.713	3.430	52.217	2.024	0.398	0.971	1.397	0.502	0.058	2.014	0.269	1.431	1.309	2.284	1.720	0.875	1.925	0.938	1.309	-4.288	-2.101	-0.651
object_162_0	2	2.147	3.871	52.980	2.427	1.154	0.905	1.432	0.618	0.025	2.962	0.237	1.287	1.515	2.771	1.955	0.913	1.674	1.163	1.516	-0.616	-3.304	-0.952
object_162_1	2	1.654	3.378	52.893	1.916	0.805	0.881	1.443	0.506	0.084	1.950	0.344	1.178	1.162	2.117	1.626	0.924	1.382	0.837	1.165	-4.739	-0.455	-2.119
object_162_2	2	1.883	3.609	53.193	2.044	0.900	0.909	1.487	0.468	0.079	1.968	0.339	1.130	1.300	2.353	1.750	0.897	1.536	0.986	1.303	-3.169	-1.007	-1.408
object_162_3	2	1.872	3.591	52.299	2.125	0.403	0.979	1.483	0.441	0.053	2.330	0.323	1.310	1.311	2.364	1.758	0.885	1.426	0.973	1.311	-3.260	-1.531	-1.529
object_163_0	2	2.020	3.751	53.806	2.199	1.326	0.807	1.524	0.423	0.053	2.339	0.351	1.368	1.398	2.475	1.830	0.820	2.081	1.068	1.405	-2.088	-1.583	0.552
object_164_0	2	2.137	3.861	52.930	2.402	1.139	0.907	1.440	0.458	0.027	2.969	0.266	1.319	1.507	2.713	1.929	0.897	2.050	1.155	1.507	-0.847	-2.870	-0.310
object_164_1	2	2.042	3.760	52.235	2.273	0.492	0.981	1.481	0.393	0.039	2.273	0.275	1.973	1.525	2.603	1.916	0.742	1.993	1.150	1.525	-2.065	-3.136	1.733
object_164_2	2	1.771	3.493	52.693	2.089	0.666	0.938	1.421	0.461	0.049	1.953	0.268	1.958	1.404	2.343	1.798	0.701	3.768	1.034	1.406	-4.479	-3.559	4.110
object_164_3	2	2.190	3.922	53.923	2.418	1.411	0.840	1.459	0.616	0.028	3.052	0.287	1.079	1.476	2.733	1.934	0.923	1.406	1.145	1.480	-0.355	-2.590	-1.557
object_165_0	3	2.368	4.112	55.569	2.326	1.828	0.715	1.722	0.211	0.065	3.020	0.645	1.185	1.383	2.558	1.846	0.923	1.454	1.049	1.390	0.157	1.048	-1.139
object_165_1	3	2.276	4.061	60.880	2.249	1.855	0.626	1.611	0.331	0.075	2.250	0.434	1.462	1.472	2.639	1.897	0.879	1.779	1.119	1.472	-0.131	-0.072	0.623
object_166_0	3	2.696	4.437	55.094	2.584	2.109	0.743	1.714	0.310	0.042	3.677	0.606	1.076	1.545	2.914	2.018	0.947	1.209	1.222	1.557	2.629	-0.195	-1.540
object_167_0	3	1.933	3.712	60.231	1.925	1.563	0.585	1.639	0.283	0.152	1.745	0.514	1.349	1.255	2.221	1.684	0.898	1.647	0.893	1.255	-2.797	1.905	-0.182
object_167_1	3	2.080	3.803	52.913	2.081	0.947	0.935	1.688	0.241	0.104	2.240	0.598	1.427	1.303	2.303	1.731	0.871	1.778	0.941	1.305	-2.549	0.608	-0.528
object_167_2	3	2.488	4.250	57.823	2.381	2.080	0.613	1.640	0.412	0.067	2.700	0.553	1.277	1.519	2.746	1.950	0.882	1.818	1.148	1.519	0.923	-0.345	0.365
object_167_3	3	2.704	4.491	61.211	2.562	2.336	0.573	1.688	0.363	0.048	3.343	0.571	1.255	1.591	2.947	2.037	0.936	1.316	1.244	1.591	2.941	-0.044	-0.470
object_167_4	3	2.713	4.481	58.642	2.496	2.345	0.573	1.733	0.296	0.066	3.100	0.679	1.059	1.532	2.881	2.004	0.937	1.297	1.210	1.538	2.630	0.821	-0.856
object_168_0	3	2.682	4.496	65.087	2.733	2.345	0.542	1.612	0.460	0.021	4.028	0.379	1.398	1.703	3.103	2.128	0.885	1.640	1.338	1.703	3.617	-1.837	0.771
object_169_0	3	2.163	4.010	70.173	2.047	1.895	0.467	1.617	0.334	0.147	1.629	0.446	1.514	1.402	2.514	1.836	0.876	2.431	1.056	1.405	-1.118	1.139	2.159
object_170_0	3	2.597	4.324	53.410	2.627	1.678	0.882	1.612	0.401	0.028	3.839	0.441	1.071	1.568	2.952	2.043	0.923	1.490	1.242	1.580	1.963	-1.909	-1.324
object_171_0	3	2.181	3.918	54.515	2.304	1.520	0.789	1.585	0.375	0.047	2.921	0.435	1.155	1.396	2.543	1.839	0.921	1.315	1.051	1.396	-0.730	-0.521	-1.566
object_172_0	3	2.307	4.045	54.644	2.323	1.675	0.772	1.679	0.268	0.058	2.895	0.564	1.537	1.463	2.555	1.862	0.854	1.828	1.061	1.464	-0.310	-0.191	0.351
object_172_1	3	1.809	3.528	52.278	2.109	0.625	0.950	1.500	0.417	0.049	2.725	0.396	1.239	1.223	2.211	1.673	0.920	1.309	0.883	1.223	-3.644	-0.722	-2.296
object_173_0	3	2.373	4.109	54.475	2.377	1.709	0.787	1.639	0.291	0.052	2.639	0.447	1.504	1.542	2.723	1.955	0.815	1.841	1.170	1.543	0.270	-1.114	0.895
object_174_0	3	2.750	4.500	56.247	2.584	2.252	0.684	1.709	0.314	0.048	3.465	0.625	1.141	1.590	2.954	2.045	0.921	1.498	1.261	1.593	2.882	-0.273	-0.586
object_174_1	3	2.228	3.958	53.705	2.098	1.402	0.857	1.711	0.242	0.136	2.127	0.671	1.257	1.309	2.401	1.770	0.914	1.417	0.976	1.314	-1.534	1.482	-1.208
object_175_0	3	2.432	4.202	58.862	2.165	1.879	0.724	1.803	0.165	0.159	2.211	0.830	1.237	1.377	2.512	1.820	0.936	1.397	1.028	1.377	0.082	2.758	-0.802
object_176_0	3	1.249	2.957	51.023	1.751	0.000	1.000	1.148	0.566	0.070	1.157	0.143	2.588	1.340	2.093	1.687	0.657	2.251	0.958	1.340	-7.106	-4.060	3.143
object_176_1	3	2.539	4.432	78.144	2.015	2.379	0.310	1.842	0.114	0.406	1.423	0.901	1.330	1.414	2.584	1.862	0.911	1.491	1.071	1.415	0.992	5.831	1.693
object_177_0	3	2.207	4.107	79.498	1.768	2.100	0.225	1.793	0.148	0.588	1.139	0.897	1.442	1.273	2.254	1.712	0.851	1.624	0.929	1.282	-1.525	7.029	2.643
object_178_0	3	2.398	4.135	54.547	2.493	1.774	0.766	1.546	0.578	0.032	3.113	0.369	1.628	1.581	2.831	2.000	0.851	1.852	1.217	1.584	0.669	-2.708	0.713
object_179_0	3	2.478	4.239	57.564	2.235	2.066	0.616	1.806	0.156	0.128	2.319	0.739	1.179	1.434	2.609	1.870	0.930	1.490	1.067	1.434	0.726	2.293	-0.555
object_180_0	3	1.749	3.464	51.813	2.034	0.110	0.995	1.596	0.327	0.060	2.832	0.537	1.276	1.144	2.020	1.582	0.902	1.583	0.798	1.144	-4.607	0.131	-2.104
object_181_0	3	2.809	4.591	60.514	2.403	2.419	0.594	1.769	0.253	0.126	2.441	0.817	1.185	1.558	2.897	2.016	0.921	1.442	1.240	1.565	2.753	1.668	0.017
object_182_0	3	2.797	4.670	74.596	2.105	2.613	0.347	1.793	0.198	0.484	1.378	0.945	1.072	1.494	2.822	1.966	0.973	1.208	1.167	1.494	2.353	5.708	0.755
object_182_1	3	2.581	4.392	64.791	2.473	2.280	0.503	1.601	0.579	0.054	2.531	0.404	1.362	1.645	2.975	2.070	0.859	2.081	1.271	1.645	2.044	-1.532	1.705
object_183_0	3	2.313	4.045	53.995	2.289	1.519	0.844	1.662	0.290	0.068	2.546	0.476	1.134	1.408	2.635	1.883	0.930	1.297	1.096	1.412	-0.218	0.012	-1.569
object_184_0	3	2.032	3.829	62.803	1.825	1.837	0.371	1.771	0.160	0.303	1.581	0.877	1.731	1.216	2.088	1.626	0.864	1.637	0.859	1.216	-2.634	4.727	1.244
object_184_1	3	2.568	4.368	63.067	2.269	2.285	0.482	1.695	0.368	0.135	2.278	0.740	1.083	1.438	2.699	1.911	0.946	1.273	1.098	1.449	1.267	1.986	-0.624
object_185_0	3	2.384	4.107	52.852	2.507	1.418	0.896	1.639	0.287	0.030	3.911	0.475	1.199	1.454	2.707	1.914	0.950	1.309	1.121	1.455	0.648	-0.881	-2.009
object_186_0	3	2.792	4.565	59.344	2.789	2.321	0.664	1.639	0.483	0.021	4.427	0.436	1.312	1.685	3.153	2.143	0.924	1.745	1.363	1.693	3.889	-2.195	0.020
object_187_0	3	2.427	4.200	59.332	2.164	2.007	0.623	1.779	0.174	0.157	1.970	0.740	1.846	1.472	2.557	1.870	0.826	2.312	1.097	1.472	-0.109	1.586	2.438
object_188_0	3	1.952	3.803	70.860	1.769	1.804	0.301	1.685	0.256	0.327	1.420	0.742	1.410	1.200	2.082	1.616	0.888	1.656	0.841	1.200	-2.897	4.721	1.055
object_188_1	3	2.352	4.264	81.674	1.870	2.218	0.270	1.821	0.129	0.514	1.284	0.914	1.162	1.297	2.391	1.762	0.928	1.350	0.970	1.307	-0.291	7.083	1.267
object_189_0	3	2.670	4.419	56.161	2.651	2.065	0.753	1.725	0.309	0.029	4.577	0.637	1.088	1.517	2.865	1.990	0.964	1.306	1.190	1.520	2.674	-0.235	-1.808
object_189_1	3	2.225	4.086	72.654	1.808	2.089	0.275	1.791	0.154	0.512	1.290	0.904	1.208	1.248	2.269	1.697	0.941	1.300	0.900	1.251	-1.318	6.782	0.617
object_190_0	3	2.758	4.545	61.267	2.623	2.381	0.582	1.728	0.364	0.041	3.858	0.634	1.168	1.573	2.956	2.036	0.960	1.413	1.249	1.575	3.320	0.098	-0.800
object_191_0	3	2.635	4.379	55.470	2.634	2.081	0.723	1.602	0.619	0.029	3.478	0.395	1.161	1.634	3.038	2.093	0.893	1.647	1.314	1.640	2.433	-2.595	-0.244
object_191_1	3	1.837	3.557	52.523	1.934	0.474	0.971	1.610	0.342	0.117	2.091	0.569	1.232	1.174	2.082	1.614	0.899	1.937	0.817	1.174	-4.483	0.564	-1.243
object_191_2	3	2.389	4.132	55.300	2.292	1.852	0.714	1.754	0.215	0.080	2.679	0.650	1.353	1.426	2.576	1.864	0.884	1.477	1.092	1.429	0.230	0.994	-0.385
object_192_0	3	2.221	3.965	55.530	2.001	1.656	0.733	1.743	0.212	0.208	1.767	0.718	1.163	1.286	2.365	1.754	0.906	1.267	0.969	1.301	-1.537	2.667	-1.003
object_193_0	3	2.758	4.479	52.658	2.963	1.707	0.913	1.672	0.390	0.009	6.953	0.437	1.205	1.666	3.117	2.121	0.943	1.254	1.325	1.666	4.153	-2.956	-2.092
object_194_0	3	2.002	3.756	56.725	1.927	1.596	0.617	1.688	0.265	0.177	1.841	0.703	1.515	1.255	2.155	1.662	0.854	1.693	0.878	1.255	-2.862	2.299	0.331
object_194_1	3	1.993	3.733	54.902	2.010	1.381	0.766	1.607	0.350	0.118	1.998	0.514	1.223	1.270	2.282	1.709	0.918	1.821	0.909	1.270	-2.784	0.759	-0.818
object_194_2	3	2.134	3.881	55.851	2.235	1.656	0.675	1.592	0.397	0.058	2.547	0.427	1.298	1.393	2.504	1.829	0.882	1.752	1.036	1.394	-1.159	-0.449	-0.233
object_194_3	3	1.922	3.640	52.309	2.139	0.546	0.970	1.557	0.400	0.055	2.529	0.418	1.509	1.321	2.301	1.736	0.846	2.321	0.933	1.322	-3.442	-1.468	0.154
object_195_0	3	2.259	3.994	54.257	2.197	1.546	0.812	1.767	0.198	0.092	2.690	0.710	1.123	1.301	2.408	1.767	0.941	1.310	0.964	1.305	-0.894	1.786	-1.857
object_195_1	3	2.682	4.506	66.657	2.340	2.294	0.593	1.744	0.271	0.126	2.500	0.834	1.146	1.473	2.761	1.942	0.945	1.268	1.150	1.480	2.044	2.324	-0.479
object_196_0	3	2.815	4.635	66.055	2.673	2.436	0.584	1.735	0.332	0.037	4.084	0.654	1.035	1.583	2.999	2.062	0.941	1.295	1.263	1.599	3.866	0.351	-0.760
object_196_1	3	2.006	3.716	51.377	2.225	0.270	0.992	1.552	0.360	0.045	2.548	0.390	1.626	1.418	2.415	1.819	0.753	2.330	1.034	1.418	-2.915	-2.304	1.234
object_196_2	3	2.565	4.286	52.660	2.572	0.845	0.984	1.627	0.392	0.033	3.488	0.485	1.693	1.605	2.879	2.029	0.831	2.065	1.257	1.607	0.903	-2.702	0.802
object_197_0	3	2.226	3.959	54.144	2.460	1.497	0.819	1.455	0.695	0.025	2.937	0.254	1.642	1.580	2.822	1.992	0.864	2.157	1.206	1.583	-0.211	-3.803	0.842
object_197_1	3	2.184	3.931	55.852	2.303	1.702	0.676	1.602	0.377	0.048	2.719	0.412	1.709	1.472	2.569	1.868	0.854	2.034	1.105	1.472	-0.687	-1.061	0.997
object_198_0	3	2.756	4.634	75.561	2.529	2.553	0.376	1.691	0.396	0.063	2.911	0.592	1.227	1.608	2.984	2.065	0.898	1.758	1.277	1.608	3.389	0.704	1.341
object_198_1	3	2.896	4.717	66.260	2.405	2.576	0.522	1.804	0.206	0.153	2.320	0.858	1.090	1.567	2.962	2.039	0.963	1.294	1.237	1.572	3.484	2.694	-0.204
object_198_2	3	2.692	4.545	71.396	2.038	2.540	0.297	1.765	0.230	0.518	1.322	0.956	1.182	1.464	2.711	1.917	0.947	1.347	1.127	1.464	1.493	5.688	1.186
object_199_0	3	2.360	4.170	64.586	2.270	1.981	0.587	1.674	0.306	0.083	2.253	0.459	1.041	1.438	2.698	1.917	0.919	1.575	1.123	1.450	0.546	0.814	-0.304
object_200_0	3	2.498	4.282	60.803	2.366	2.118	0.586	1.775	0.203	0.073	2.897	0.702	1.356	1.462	2.651	1.904	0.877	1.718	1.108	1.474	1.115	1.344	0.419
object_201_0	3	2.604	4.437	68.085	2.278	2.317	0.487	1.830	0.139	0.140	2.342	0.833	1.288	1.466	2.684	1.909	0.924	1.529	1.107	1.470	1.765	3.172	0.403
object_202_0	3	2.659	4.487	67.261	2.365	2.376	0.481	1.694	0.370	0.107	2.354	0.680	1.192	1.548	2.827	1.993	0.872	1.618	1.192	1.557	2.057	1.102	0.933
object_203_0	3	2.150	3.897	55.933	2.125	1.628	0.706	1.663	0.276	0.100	2.180	0.572	1.717	1.367	2.393	1.786	0.830	1.871	1.000	1.370	-1.684	0.555	0.952
object_204_0	3	2.477	4.265	61.317	2.330	2.153	0.530	1.773	0.189	0.082	2.824	0.707	1.370	1.434	2.628	1.879	0.930	1.546	1.088	1.434	1.092	1.896	-0.174
object_205_0	3	2.821	4.643	66.418	2.307	2.491	0.534	1.789	0.218	0.203	2.026	0.868	1.095	1.524	2.882	2.000	0.959	1.261	1.203	1.525	2.763	3.108	-0.184
object_206_0	3	2.888	4.680	61.993	2.520	2.546	0.546	1.769	0.254	0.089	2.817	0.759	1.148	1.614	3.008	2.070	0.925	1.505	1.280	1.618	3.616	1.182	0.121
object_207_0	3	2.347	4.165	65.835	2.189	2.016	0.538	1.744	0.209	0.117	2.173	0.623	1.090	1.408	2.552	1.852	0.887	1.344	1.065	1.409	0.295	2.226	-0.148
object_207_1	3	2.485	4.246	57.733	2.198	2.014	0.665	1.814	0.145	0.154	2.210	0.804	1.178	1.390	2.579	1.853	0.936	1.358	1.061	1.394	0.519	2.758	-0.828
object_208_0	3	2.103	3.976	74.718	1.725	1.981	0.252	1.799	0.141	0.565	1.204	0.904	1.440	1.235	2.146	1.644	0.906	1.553	0.853	1.235	-2.145	7.103	1.653
object_209_0	3	1.343	3.052	51.143	1.737	0.000	1.000	1.311	0.533	0.093	1.461	0.270	1.981	1.172	1.912	1.572	0.737	2.492	0.819	1.172	-7.484	-2.356	1.600
object_209_1	3	2.395	4.120	53.098	2.396	1.293	0.925	1.671	0.281	0.050	2.362	0.400	2.530	1.639	2.793	2.022	0.704	2.059	1.272	1.641	0.095	-2.450	3.397
object_209_2	3	1.627	3.342	51.898	1.897	0.179	0.988	1.468	0.400	0.085	1.935	0.364	1.240	1.156	2.066	1.610	0.880	1.379	0.820	1.161	-5.275	-0.455	-1.939
object_209_3	3	1.660	3.396	54.508	1.652	1.054	0.774	1.611	0.275	0.285	1.435	0.686	1.545	1.089	1.823	1.495	0.855	1.979	0.698	1.089	-5.861	2.813	0.202
object_210_0	3	2.661	4.405	55.399	2.500	2.106	0.724	1.699	0.349	0.058	3.123	0.648	1.651	1.598	2.849	2.006	0.866	1.809	1.205	1.598	1.883	-0.642	0.846
object_211_0	3	2.659	4.509	70.865	2.295	2.398	0.453	1.757	0.251	0.147	2.301	0.824	1.250	1.479	2.743	1.933	0.947	1.362	1.149	1.479	2.106	2.922	0.167
object_211_1	3	2.547	4.383	68.456	2.107	2.289	0.450	1.844	0.119	0.271	1.759	0.878	1.054	1.397	2.604	1.861	0.955	1.233	1.063	1.397	1.115	4.723	-0.254
object_212_0	3	2.564	4.343	60.143	2.535	2.166	0.602	1.662	0.431	0.039	3.605	0.543	1.029	1.500	2.828	1.978	0.939	1.290	1.186	1.510	2.043	-0.239	-1.196
object_213_0	3	3.103	4.985	76.178	2.450	2.900	0.374	1.823	0.171	0.201	2.002	0.878	1.410	1.732	3.159	2.148	0.916	1.529	1.353	1.732	5.066	3.053	2.028
object_214_0	3	2.498	4.282	60.794	2.490	2.103	0.600	1.627	0.482	0.041	3.364	0.499	1.111	1.494	2.799	1.963	0.939	1.272	1.175	1.495	1.615	-0.446	-1.095
object_215_0	3	2.484	4.206	52.719	2.599	1.292	0.939	1.607	0.431	0.024	4.049	0.429	1.153	1.528	2.852	1.991	0.930	1.494	1.203	1.531	1.196	-2.134	-1.610
object_216_0	3	2.855	4.601	55.729	2.541	2.324	0.707	1.776	0.243	0.075	3.146	0.801	1.231	1.589	2.952	2.043	0.922	1.429	1.257	1.592	3.145	0.712	-0.451
object_216_1	3	2.957	4.798	69.376	2.749	2.614	0.547	1.757	0.291	0.036	4.077	0.638	1.098	1.670	3.152	2.139	0.943	1.278	1.342	1.679	5.029	0.372	-0.297
object_217_0	3	3.210	5.004	62.192	3.132	2.674	0.709	1.765	0.282	0.011	7.065	0.590	1.217	1.843	3.439	2.283	0.937	1.401	1.483	1.843	7.397	-1.896	-0.605
object_218_0	3	2.342	4.122	60.327	2.384	1.876	0.662	1.561	0.533	0.047	2.857	0.423	1.399	1.497	2.715	1.928	0.908	1.473	1.139	1.497	0.451	-1.105	-0.288
object_218_1	3	2.236	3.956	52.499	2.319	1.007	0.947	1.650	0.307	0.050	2.895	0.501	1.233	1.419	2.536	1.857	0.832	2.103	1.034	1.432	-1.264	-1.095	-0.006
object_218_2	3	2.838	4.685	70.199	2.386	2.545	0.493	1.780	0.238	0.147	2.343	0.853	1.149	1.560	2.907	2.016	0.943	1.356	1.219	1.561	3.213	2.683	0.233
object_218_3	3	2.338	4.063	53.101	2.390	1.359	0.900	1.666	0.278	0.045	3.192	0.517	1.355	1.451	2.624	1.886	0.894	1.619	1.097	1.451	-0.112	-0.665	-0.813
object_219_0	3	2.699	4.462	57.979	2.499	2.303	0.600	1.730	0.339	0.063	3.181	0.685	1.195	1.541	2.863	1.996	0.934	1.425	1.199	1.543	2.454	0.495	-0.595
object_220_0	3	2.086	3.815	53.615	2.088	1.260	0.859	1.716	0.242	0.102	2.502	0.699	1.238	1.240	2.241	1.690	0.912	1.613	0.907	1.245	-2.345	1.492	-1.336
object_220_1	3	2.627	4.410	60.675	2.507	2.193	0.634	1.707	0.374	0.052	3.473	0.673	1.171	1.520	2.799	1.966	0.925	1.444	1.172	1.520	2.122	0.302	-0.638
object_220_2	3	2.033	3.831	62.757	1.969	1.782	0.449	1.599	0.369	0.157	1.639	0.450	1.124	1.304	2.380	1.754	0.936	2.244	0.958	1.305	-2.086	1.458	0.404
object_220_3	3	2.635	4.424	61.568	2.595	2.200	0.635	1.706	0.350	0.035	4.246	0.669	1.220	1.524	2.809	1.967	0.942	1.467	1.180	1.524	2.509	0.120	-0.831
object_221_0	3	1.515	3.221	50.840	1.933	0.000	1.000	1.294	0.581	0.056	1.744	0.197	1.153	1.239	2.220	1.691	0.865	1.964	0.916	1.245	-5.538	-2.674	-1.116
object_221_1	3	2.605	4.340	54.411	2.481	1.940	0.786	1.700	0.346	0.055	3.446	0.688	1.172	1.475	2.767	1.944	0.952	1.342	1.152	1.483	1.572	0.097	-1.514
object_222_0	3	1.135	2.840	50.703	1.702	0.000	1.000	1.177	0.438	0.068	1.198	0.124	1.566	1.209	2.040	1.623	0.781	2.025	0.848	1.210	-7.394	-2.589	0.221
object_222_1	3	2.647	4.452	63.896	2.666	2.255	0.596	1.603	0.495	0.026	3.666	0.395	1.661	1.683	3.050	2.102	0.883	1.954	1.317	1.683	2.930	-2.070	1.401
object_223_0	3	2.688	4.537	70.678	2.494	2.328	0.565	1.683	0.381	0.063	2.854	0.587	1.374	1.619	2.920	2.039	0.873	1.866	1.236	1.619	2.628	0.087	1.424
object_224_0	3	2.499	4.257	57.335	2.240	2.072	0.629	1.773	0.188	0.131	2.227	0.708	1.147	1.433	2.649	1.892	0.920	1.338	1.097	1.434	0.783	2.042	-0.671
object_225_0	3	2.596	4.413	65.627	2.551	2.256	0.546	1.613	0.508	0.039	2.926	0.409	1.293	1.638	2.985	2.085	0.820	2.196	1.299	1.653	2.243	-1.677	1.993
object_226_0	3	2.685	4.493	64.363	2.505	2.333	0.557	1.716	0.323	0.059	3.217	0.639	1.154	1.536	2.879	1.997	0.963	1.328	1.199	1.536	2.721	0.860	-0.748
object_227_0	3	2.447	4.346	79.241	1.976	2.331	0.239	1.802	0.150	0.392	1.373	0.799	1.180	1.372	2.545	1.839	0.925	1.498	1.044	1.384	0.558	5.691	1.396
object_228_0	3	2.276	4.190	82.060	1.856	2.196	0.173	1.800	0.139	0.461	1.304	0.867	1.366	1.290	2.338	1.740	0.904	1.493	0.951	1.291	-0.650	6.711	1.874
object_228_1	3	2.323	4.066	55.360	2.225	1.799	0.706	1.721	0.243	0.094	2.321	0.609	1.539	1.452	2.539	1.859	0.831	2.107	1.074	1.452	-0.515	0.429	1.201
object_228_2	3	2.411	4.214	63.421	2.170	2.178	0.419	1.760	0.194	0.148	2.055	0.678	1.163	1.391	2.580	1.857	0.921	1.473	1.072	1.398	0.512	2.764	-0.039
object_229_0	3	2.636	4.489	71.261	2.470	2.377	0.452	1.704	0.400	0.062	3.118	0.644	1.307	1.534	2.827	1.976	0.942	1.448	1.185	1.535	2.560	1.032	0.151
object_229_1	3	2.146	3.889	55.320	2.135	1.627	0.704	1.676	0.282	0.095	2.298	0.563	1.368	1.345	2.396	1.774	0.887	1.493	0.989	1.345	-1.424	0.927	-0.543
object_229_2	3	2.256	4.003	55.818	2.285	1.659	0.753	1.632	0.332	0.061	2.656	0.507	1.598	1.436	2.551	1.861	0.847	1.996	1.081	1.437	-0.735	-0.542	0.758
object_230_0	3	2.293	4.103	64.613	1.968	1.972	0.527	1.814	0.138	0.285	1.696	0.869	1.080	1.267	2.354	1.739	0.945	1.196	0.947	1.272	-0.805	4.823	-0.765
object_230_1	3	1.972	3.695	52.814	2.002	0.409	0.983	1.592	0.362	0.117	1.979	0.494	1.132	1.228	2.279	1.705	0.927	2.113	0.911	1.236	-3.664	-0.037	-1.200
object_231_0	3	1.702	3.415	51.638	1.975	0.064	0.997	1.387	0.554	0.071	1.846	0.277	1.034	1.244	2.259	1.709	0.873	2.143	0.924	1.266	-4.860	-2.156	-1.010
object_231_1	3	2.374	4.192	65.769	2.305	2.086	0.489	1.641	0.314	0.073	2.387	0.477	1.529	1.523	2.696	1.928	0.872	1.911	1.132	1.523	0.708	0.339	1.393
object_231_2	3	1.887	3.606	52.426	1.942	0.110	0.996	1.543	0.418	0.127	1.596	0.379	1.253	1.303	2.308	1.739	0.851	2.993	0.936	1.308	-4.430	-1.366	0.839
object_231_3	3	1.738	3.462	53.055	1.886	0.956	0.853	1.485	0.393	0.116	1.697	0.367	1.348	1.221	2.173	1.657	0.910	2.754	0.878	1.221	-4.700	-0.504	0.240
object_232_0	3	2.496	4.256	57.481	2.449	2.083	0.617	1.637	0.409	0.050	3.284	0.563	1.105	1.468	2.745	1.932	0.955	1.418	1.139	1.468	1.292	-0.048	-1.224
object_232_1	3	2.153	3.884	53.770	2.126	1.323	0.859	1.692	0.267	0.100	2.274	0.618	1.711	1.375	2.362	1.769	0.836	1.667	0.999	1.375	-1.814	0.446	0.320
object_233_0	3	2.263	4.021	57.282	2.292	1.717	0.721	1.691	0.267	0.060	3.072	0.588	1.120	1.334	2.493	1.804	0.963	1.306	1.005	1.342	-0.326	1.051	-1.870
object_234_0	3	3.080	4.964	76.513	2.585	2.877	0.374	1.822	0.204	0.102	2.780	0.812	1.110	1.678	3.170	2.141	0.970	1.207	1.349	1.678	5.493	2.591	0.348
object_234_1	3	2.595	4.360	58.173	2.533	2.149	0.645	1.680	0.399	0.042	3.692	0.617	1.088	1.500	2.805	1.966	0.938	1.256	1.174	1.505	2.045	-0.050	-1.296
object_234_2	3	2.640	4.410	58.947	2.774	2.075	0.730	1.587	0.569	0.016	4.632	0.353	1.268	1.661	3.091	2.108	0.943	1.592	1.336	1.661	3.224	-2.785	-0.675
object_235_0	3	2.474	4.229	56.875	2.256	1.914	0.727	1.795	0.165	0.115	2.317	0.725	1.385	1.456	2.613	1.891	0.851	1.588	1.104	1.460	0.461	1.501	0.354
object_236_0	3	2.968	4.773	63.716	2.718	2.659	0.511	1.775	0.293	0.043	4.015	0.725	1.074	1.638	3.108	2.115	0.951	1.280	1.322	1.652	4.807	0.629	-0.590
object_237_0	3	1.414	3.125	51.408	1.916	0.014	0.999	1.202	0.525	0.048	1.787	0.175	1.098	1.190	2.170	1.664	0.873	1.599	0.889	1.218	-5.883	-2.473	-1.774
object_237_1	3	2.493	4.338	69.999	2.338	2.187	0.509	1.721	0.225	0.083	2.590	0.619	1.508	1.516	2.702	1.924	0.896	1.656	1.136	1.516	1.485	1.498	0.995
object_238_0	3	2.626	4.449	66.459	2.554	2.262	0.570	1.632	0.448	0.041	3.349	0.495	1.212	1.584	2.932	2.029	0.940	1.401	1.230	1.585	2.658	-0.412	-0.322
object_238_1	3	2.865	4.698	68.153	2.612	2.550	0.517	1.736	0.319	0.055	3.273	0.633	1.049	1.630	3.063	2.097	0.929	1.461	1.308	1.630	4.037	0.592	0.041
object_239_0	3	2.431	4.235	63.755	2.004	2.278	0.300	1.815	0.131	0.332	1.441	0.837	1.993	1.444	2.508	1.846	0.824	1.964	1.084	1.444	-0.046	3.963	3.192
object_239_1	3	2.757	4.517	57.554	2.817	2.158	0.750	1.625	0.443	0.017	4.670	0.386	1.199	1.679	3.170	2.147	0.944	1.246	1.361	1.682	3.959	-2.266	-1.171
object_240_0	3	2.340	4.258	82.860	2.019	2.192	0.293	1.812	0.140	0.252	1.778	0.839	1.069	1.296	2.416	1.769	0.950	1.378	0.965	1.297	0.207	5.598	0.386
object_241_0	3	2.379	4.184	63.844	2.412	2.003	0.584	1.622	0.303	0.045	2.941	0.439	1.370	1.511	2.737	1.943	0.890	1.912	1.135	1.511	0.874	-0.229	0.662
object_242_0	3	2.390	4.190	63.023	2.220	2.012	0.585	1.767	0.180	0.112	2.489	0.724	1.063	1.345	2.530	1.824	0.960	1.191	1.028	1.347	0.395	2.751	-1.342
object_243_0	4	2.079	3.841	57.841	2.116	1.741	0.549	1.604	0.388	0.088	2.296	0.492	1.179	1.290	2.386	1.755	0.947	1.662	0.956	1.296	-1.664	0.906	-0.934
object_243_1	4	2.522	4.269	55.767	2.646	1.989	0.710	1.577	0.511	0.021	3.990	0.369	1.097	1.587	2.956	2.045	0.922	1.338	1.244	1.599	2.180	-2.114	-1.173
object_244_0	4	2.549	4.395	70.149	2.594	2.265	0.483	1.598	0.494	0.029	3.537	0.414	1.298	1.607	2.932	2.045	0.871	1.509	1.257	1.607	2.578	-0.983	0.722
object_245_0	4	2.188	3.937	56.131	2.374	1.742	0.649	1.502	0.661	0.035	2.920	0.340	1.459	1.466	2.656	1.909	0.866	1.597	1.136	1.473	-0.464	-2.199	0.005
object_245_1	4	2.391	4.132	55.130	2.624	1.783	0.757	1.482	0.563	0.017	3.519	0.248	1.654	1.652	2.996	2.078	0.869	1.572	1.307	1.652	1.542	-3.453	0.354
object_246_0	4	1.007	2.735	53.461	1.658	0.440	0.828	1.057	0.679	0.062	1.162	0.097	1.048	1.139	2.022	1.593	0.863	1.906	0.835	1.139	-7.570	-2.613	-1.075
object_246_1	4	2.607	4.391	60.797	2.743	2.108	0.686	1.555	0.491	0.017	4.042	0.310	1.507	1.732	3.116	2.136	0.876	2.003	1.343	1.732	3.027	-3.016	1.087
object_247_0	4	1.412	3.134	52.699	1.884	0.414	0.938	1.272	0.614	0.055	1.859	0.230	1.223	1.152	2.051	1.615	0.833	1.808	0.835	1.171	-6.196	-2.177	-0.980
object_247_1	4	2.284	4.039	56.897	2.393	1.805	0.674	1.584	0.380	0.040	3.181	0.443	1.426	1.443	2.638	1.890	0.905	1.870	1.085	1.444	-0.073	-0.826	-0.074
object_247_2	4	2.095	3.823	53.347	2.239	1.238	0.869	1.620	0.351	0.052	2.813	0.479	1.619	1.387	2.415	1.790	0.859	1.731	0.988	1.387	-1.768	-0.749	-0.162
object_247_3	4	2.088	3.835	55.810	2.162	1.609	0.676	1.642	0.301	0.073	2.622	0.557	1.417	1.325	2.342	1.743	0.903	1.603	0.953	1.325	-1.652	0.742	-0.613
object_247_4	4	2.396	4.120	52.849	2.616	1.281	0.927	1.576	0.453	0.018	4.540	0.401	1.131	1.498	2.793	1.959	0.942	1.424	1.161	1.498	0.916	-2.262	-2.017
object_247_5	4	2.480	4.233	56.690	2.561	2.026	0.651	1.602	0.484	0.029	3.811	0.442	1.224	1.536	2.834	1.979	0.944	1.411	1.179	1.537	1.672	-1.302	-1.092
object_247_6	4	2.504	4.266	57.809	2.676	1.959	0.718	1.537	0.535	0.018	3.872	0.296	1.270	1.655	3.033	2.088	0.904	1.684	1.284	1.655	2.274	-2.850	-0.170
object_247_7	4	2.129	3.875	55.657	2.294	1.509	0.768	1.544	0.369	0.044	2.884	0.409	1.408	1.409	2.517	1.834	0.888	1.982	1.059	1.409	-1.197	-1.047	-0.054
object_248_0	4	2.059	3.833	59.461	2.028	1.752	0.515	1.611	0.337	0.126	1.868	0.491	1.361	1.313	2.368	1.757	0.898	1.784	0.970	1.314	-1.921	1.224	0.175
object_249_0	4	1.762	3.503	55.078	1.673	1.148	0.774	1.687	0.233	0.327	1.425	0.767	1.131	1.055	1.877	1.519	0.865	1.544	0.732	1.079	-5.165	3.841	-0.810
object_249_1	4	2.085	3.827	55.228	2.155	1.527	0.732	1.599	0.317	0.075	2.142	0.417	1.437	1.396	2.465	1.824	0.825	2.123	1.026	1.399	-1.824	-0.491	0.902
object_249_2	4	1.614	3.331	52.217	1.908	0.478	0.951	1.488	0.364	0.079	1.949	0.379	1.908	1.224	2.035	1.618	0.792	1.891	0.858	1.224	-5.323	-0.932	0.503
object_249_3	4	2.083	3.813	53.735	2.205	1.257	0.859	1.512	0.422	0.059	2.106	0.323	1.693	1.493	2.574	1.882	0.812	2.110	1.108	1.493	-1.704	-2.084	1.239
object_249_4	4	2.335	4.070	54.335	2.454	1.658	0.794	1.557	0.549	0.034	3.306	0.410	1.298	1.500	2.722	1.935	0.895	1.637	1.148	1.504	0.240	-2.014	-0.622
object_250_0	4	1.827	3.578	56.404	1.942	1.391	0.648	1.506	0.388	0.110	1.528	0.331	1.700	1.366	2.307	1.758	0.776	1.881	0.999	1.366	-3.259	-0.527	1.545
object_250_1	4	2.305	4.053	55.944	2.458	1.735	0.736	1.513	0.497	0.031	3.139	0.344	1.407	1.518	2.769	1.961	0.881	1.791	1.169	1.522	0.270	-2.140	0.045
object_250_2	4	2.602	4.337	54.374	2.701	1.898	0.805	1.628	0.393	0.020	4.591	0.437	1.151	1.576	2.961	2.039	0.958	1.428	1.244	1.577	2.533	-1.781	-1.601
object_251_0	4	2.399	4.241	69.396	2.104	2.248	0.298	1.797	0.156	0.195	1.964	0.799	1.111	1.338	2.497	1.811	0.942	1.254	1.016	1.351	0.523	4.340	-0.178
object_251_1	4	1.490	3.210	52.438	1.939	0.455	0.940	1.258	0.492	0.051	1.761	0.190	1.428	1.281	2.212	1.693	0.841	2.303	0.872	1.281	-5.481	-2.574	0.097
object_252_0	4	1.449	3.163	51.815	1.937	0.088	0.992	1.249	0.510	0.047	1.811	0.186	1.346	1.255	2.178	1.679	0.829	2.126	0.881	1.255	-5.830	-2.764	-0.329
object_252_1	4	2.614	4.383	58.639	2.594	2.242	0.578	1.614	0.501	0.034	3.337	0.419	1.527	1.651	2.992	2.071	0.891	1.488	1.294	1.651	2.604	-1.689	0.410
object_252_2	4	1.875	3.620	55.589	1.961	1.377	0.695	1.603	0.333	0.113	2.019	0.537	1.311	1.219	2.145	1.656	0.856	1.803	0.857	1.230	-3.518	1.013	-0.225
object_253_0	4	2.369	4.108	54.838	2.552	1.679	0.800	1.480	0.663	0.023	3.223	0.262	1.179	1.600	2.950	2.044	0.916	1.350	1.264	1.600	1.175	-3.187	-1.062
object_253_1	4	2.375	4.108	54.071	2.559	1.620	0.828	1.533	0.539	0.023	3.600	0.333	1.371	1.577	2.852	2.003	0.882	1.727	1.216	1.577	0.854	-2.843	-0.265
object_253_2	4	2.072	3.798	53.220	2.333	1.134	0.893	1.468	0.437	0.032	2.944	0.297	1.240	1.407	2.600	1.864	0.936	1.485	1.063	1.407	-1.303	-1.855	-1.638
object_253_3	4	2.096	3.878	60.497	1.925	1.890	0.385	1.677	0.260	0.221	1.530	0.593	1.262	1.302	2.323	1.741	0.873	1.817	0.930	1.302	-1.975	2.714	0.754
object_253_4	4	2.620	4.388	58.548	2.590	2.234	0.592	1.667	0.371	0.035	3.750	0.538	1.054	1.555	2.890	2.016	0.907	1.320	1.222	1.558	2.503	-0.445	-0.805
object_254_0	4	2.629	4.431	63.436	2.354	2.398	0.415	1.693	0.373	0.105	2.452	0.664	1.119	1.516	2.807	1.965	0.948	1.366	1.170	1.516	2.063	1.411	-0.300
object_254_1	4	2.593	4.373	60.202	2.550	2.232	0.567	1.623	0.424	0.039	3.275	0.460	1.224	1.571	2.931	2.035	0.913	1.575	1.241	1.581	2.273	-0.865	-0.099
object_254_2	4	2.878	4.684	64.043	2.911	2.545	0.536	1.612	0.519	0.014	4.611	0.341	1.297	1.818	3.345	2.247	0.892	1.340	1.466	1.818	5.353	-2.639	0.381
object_255_0	4	2.437	4.200	58.000	2.322	2.076	0.568	1.596	0.502	0.078	2.286	0.477	1.256	1.515	2.758	1.963	0.853	1.817	1.160	1.518	0.528	-0.749	0.735
object_256_0	4	1.925	3.644	52.380	2.272	0.445	0.979	1.424	0.507	0.030	2.379	0.245	2.062	1.531	2.535	1.896	0.697	2.085	1.158	1.531	-2.612	-3.933	2.282
object_256_1	4	2.659	4.470	64.726	2.577	2.235	0.625	1.666	0.347	0.040	3.206	0.529	1.700	1.663	2.935	2.071	0.780	2.233	1.290	1.666	2.380	-1.238	2.769
object_256_2	4	1.745	3.463	52.248	2.017	0.375	0.975	1.436	0.505	0.065	2.156	0.366	1.823	1.264	2.181	1.683	0.822	2.672	0.887	1.267	-4.960	-2.153	1.091
object_256_3	4	2.476	4.286	64.583	2.436	2.174	0.504	1.632	0.435	0.051	3.007	0.504	1.202	1.527	2.774	1.957	0.908	1.475	1.177	1.527	1.586	-0.052	-0.052
object_256_4	4	2.426	4.203	59.741	2.150	2.144	0.481	1.817	0.142	0.168	2.048	0.818	1.595	1.419	2.513	1.839	0.861	1.794	1.046	1.420	0.160	2.826	1.272
object_257_0	4	2.409	4.181	59.071	2.422	2.040	0.577	1.595	0.483	0.046	2.961	0.453	1.116	1.488	2.753	1.951	0.892	1.419	1.166	1.506	0.956	-0.721	-0.475
object_257_1	4	2.730	4.489	57.495	2.834	2.182	0.719	1.603	0.479	0.015	4.743	0.351	1.148	1.702	3.184	2.158	0.929	1.280	1.373	1.702	3.988	-2.600	-1.010
object_258_0	4	2.202	3.941	54.932	2.315	1.528	0.794	1.613	0.307	0.047	2.918	0.493	1.678	1.444	2.509	1.850	0.810	1.688	1.081	1.444	-0.872	-0.799	0.618
object_259_0	4	2.373	4.117	55.514	2.488	1.854	0.702	1.567	0.509	0.031	3.627	0.433	1.147	1.468	2.737	1.929	0.952	1.576	1.138	1.468	0.705	-1.375	-1.306
object_259_1	4	1.818	3.555	54.573	1.918	1.242	0.750	1.592	0.334	0.121	1.975	0.557	1.538	1.219	2.072	1.622	0.846	2.031	0.830	1.219	-4.111	0.832	0.288
object_260_0	4	2.337	4.175	68.859	2.037	2.160	0.338	1.749	0.183	0.230	1.649	0.690	1.212	1.365	2.498	1.820	0.906	1.621	1.033	1.366	-0.108	3.688	0.795
object_261_0	4	2.220	4.040	66.017	1.978	2.002	0.402	1.713	0.226	0.231	1.583	0.686	1.576	1.377	2.384	1.778	0.845	2.157	1.015	1.377	-1.181	2.822	2.221
object_261_1	4	1.590	3.307	52.154	2.011	0.505	0.943	1.298	0.483	0.046	1.810	0.186	1.446	1.337	2.319	1.753	0.816	1.787	0.979	1.337	-4.506	-2.656	-0.155
object_262_0	4	1.852	3.574	52.739	2.036	0.602	0.958	1.675	0.210	0.076	2.570	0.645	2.112	1.248	2.042	1.626	0.775	2.207	0.862	1.248	-4.183	0.176	1.289
object_262_1	4	2.662	4.457	62.455	2.621	2.285	0.582	1.606	0.472	0.033	3.259	0.383	1.325	1.668	3.078	2.108	0.916	1.504	1.326	1.668	3.109	-1.537	0.192
object_262_2	4	2.071	3.830	57.375	1.957	1.719	0.563	1.716	0.228	0.180	1.830	0.758	1.896	1.315	2.191	1.695	0.796	2.035	0.892	1.315	-2.563	2.200	1.970
object_263_0	4	2.382	4.128	55.748	2.321	1.868	0.698	1.696	0.249	0.069	2.646	0.545	1.423	1.475	2.645	1.899	0.885	1.510	1.118	1.475	0.396	0.302	-0.144
object_264_0	4	2.604	4.383	60.063	2.510	2.251	0.559	1.680	0.350	0.048	3.506	0.614	1.049	1.487	2.816	1.965	0.968	1.171	1.168	1.487	2.227	0.571	-1.492
object_265_0	4	2.231	3.965	54.235	2.290	1.533	0.805	1.628	0.326	0.056	2.569	0.449	1.485	1.443	2.578	1.880	0.827	1.804	1.098	1.454	-0.796	-0.867	0.449
object_265_1	4	2.042	3.786	55.438	2.043	1.509	0.716	1.636	0.311	0.114	1.946	0.509	1.351	1.335	2.335	1.754	0.844	1.911	0.976	1.335	-2.323	0.549	0.354
object_265_2	4	2.468	4.197	53.559	2.769	1.557	0.881	1.356	0.699	0.011	3.354	0.129	1.105	1.786	3.356	2.244	0.929	1.385	1.445	1.786	2.758	-5.079	-0.961
object_266_0	4	1.058	2.765	50.941	1.688	0.000	1.000	0.969	0.725	0.060	1.071	0.090	1.769	1.253	2.105	1.659	0.770	2.269	0.895	1.253	-7.862	-4.391	0.966
object_266_1	4	2.622	4.356	54.281	2.653	1.886	0.818	1.651	0.474	0.026	4.121	0.469	1.031	1.555	2.951	2.038	0.943	1.204	1.245	1.567	2.387	-1.653	-1.848
object_266_2	4	1.649	3.365	51.890	2.048	0.326	0.975	1.246	0.638	0.045	1.565	0.132	1.323	1.446	2.528	1.853	0.835	2.052	1.054	1.446	-3.946	-3.900	0.066
object_267_0	4	2.198	3.912	51.688	2.486	0.179	0.997	1.426	0.563	0.021	2.880	0.202	1.586	1.587	2.893	2.026	0.870	2.026	1.249	1.587	-0.666	-4.348	0.118
object_267_1	4	1.767	3.488	52.589	1.973	0.645	0.942	1.585	0.329	0.083	2.128	0.519	2.132	1.258	2.052	1.645	0.728	1.719	0.903	1.258	-4.556	-0.506	1.250
object_267_2	4	2.794	4.527	54.133	2.924	2.038	0.826	1.586	0.444	0.011	5.240	0.329	1.239	1.776	3.276	2.204	0.926	1.567	1.418	1.776	4.393	-3.498	-0.719
object_268_0	4	1.758	3.473	51.935	1.988	0.319	0.981	1.542	0.350	0.076	2.154	0.413	1.166	1.217	2.142	1.655	0.855	1.254	0.880	1.217	-4.279	-0.299	-1.838
object_268_1	4	2.429	4.158	53.666	2.504	1.579	0.862	1.599	0.364	0.033	3.240	0.396	1.521	1.561	2.831	1.994	0.877	1.698	1.215	1.562	0.866	-1.929	-0.031
object_268_2	4	2.075	3.941	73.566	1.990	1.885	0.363	1.567	0.427	0.156	1.413	0.375	1.565	1.426	2.500	1.840	0.831	2.577	1.019	1.426	-1.550	0.783	3.091
object_268_3	4	2.017	3.728	51.495	2.332	0.170	0.995	1.445	0.431	0.028	2.668	0.254	1.944	1.518	2.612	1.906	0.794	2.297	1.123	1.518	-2.233	-3.637	1.386
object_269_0	4	2.871	4.673	63.329	2.637	2.577	0.494	1.735	0.329	0.050	3.439	0.637	1.121	1.647	3.067	2.101	0.923	1.529	1.297	1.647	4.016	0.240	0.101
object_270_0	4	2.381	4.108	53.320	2.497	1.474	0.880	1.618	0.316	0.031	3.654	0.443	1.121	1.484	2.735	1.935	0.923	1.293	1.145	1.484	0.693	-1.117	-1.736
object_270_1	4	1.944	3.661	52.122	2.149	0.455	0.979	1.457	0.520	0.056	2.237	0.309	1.227	1.363	2.454	1.799	0.903	2.118	1.009	1.363	-3.046	-2.246	-0.792
object_271_0	4	2.513	4.235	52.790	2.722	1.399	0.926	1.530	0.494	0.015	4.328	0.295	1.167	1.619	3.043	2.086	0.935	1.661	1.294	1.630	1.975	-3.395	-1.248
object_272_0	4	2.650	4.413	57.998	2.814	2.084	0.730	1.521	0.550	0.013	4.219	0.256	1.243	1.735	3.241	2.188	0.918	1.511	1.400	1.735	3.591	-3.434	-0.370
object_273_0	4	2.411	4.173	57.784	2.412	1.999	0.617	1.665	0.289	0.049	3.020	0.494	1.149	1.467	2.717	1.932	0.897	1.566	1.147	1.480	0.913	0.030	-0.427
object_273_1	4	1.300	3.005	50.704	1.854	0.000	1.000	1.201	0.483	0.049	1.505	0.149	1.824	1.292	2.127	1.676	0.749	3.027	0.895	1.292	-6.862	-3.659	2.132
object_273_2	4	2.392	4.129	54.635	2.554	1.693	0.804	1.504	0.580	0.024	3.240	0.296	1.267	1.590	2.921	2.044	0.856	1.590	1.264	1.606	1.037	-3.079	-0.139
object_274_0	4	2.539	4.291	56.485	2.480	2.057	0.673	1.631	0.434	0.048	2.974	0.479	1.375	1.586	2.859	2.006	0.881	1.803	1.204	1.586	1.500	-1.229	0.408
object_274_1	4	1.950	3.685	54.397	1.949	1.289	0.793	1.628	0.316	0.142	1.895	0.567	1.275	1.212	2.196	1.671	0.898	1.676	0.880	1.223	-3.304	1.280	-0.864
object_275_0	4	2.758	4.486	53.515	2.863	1.866	0.874	1.595	0.484	0.014	4.704	0.330	1.261	1.755	3.239	2.190	0.907	1.489	1.408	1.755	3.857	-3.535	-0.683
object_276_0	4	2.651	4.375	52.896	2.771	1.613	0.911	1.610	0.467	0.016	4.756	0.391	1.341	1.644	3.060	2.094	0.937	1.427	1.290	1.645	2.766	-2.889	-1.303
object_277_0	4	2.350	4.149	62.942	2.233	2.034	0.522	1.688	0.253	0.096	2.360	0.576	1.235	1.414	2.590	1.860	0.930	1.700	1.073	1.414	0.253	1.488	-0.055
object_278_0	4	2.195	3.978	60.782	2.030	1.889	0.512	1.696	0.254	0.171	1.845	0.640	1.305	1.338	2.388	1.764	0.910	1.400	0.966	1.338	-1.126	2.504	-0.228
object_279_0	4	2.339	4.069	53.700	2.276	1.489	0.863	1.708	0.261	0.077	2.646	0.585	1.234	1.408	2.572	1.853	0.923	1.651	1.061	1.408	-0.378	0.328	-1.010
object_279_1	4	2.165	3.884	52.356	2.345	0.843	0.959	1.609	0.332	0.038	3.320	0.456	1.217	1.393	2.506	1.823	0.909	1.438	1.033	1.393	-1.170	-1.021	-1.740
object_280_0	4	1.857	3.579	52.808	1.873	0.686	0.946	1.664	0.281	0.162	1.937	0.690	1.527	1.165	2.018	1.586	0.882	1.724	0.803	1.166	-4.458	1.569	-0.810
object_280_1	4	1.858	3.594	54.544	1.788	1.181	0.803	1.679	0.243	0.240	1.587	0.762	1.784	1.176	1.975	1.588	0.793	2.104	0.800	1.176	-4.668	2.310	1.309
object_280_2	4	2.932	4.678	55.784	2.778	2.405	0.704	1.694	0.331	0.030	3.799	0.494	1.383	1.768	3.238	2.199	0.871	1.538	1.416	1.770	4.498	-1.803	0.501
object_280_3	4	2.068	3.781	51.693	2.372	0.435	0.985	1.470	0.413	0.027	2.999	0.284	1.455	1.462	2.615	1.895	0.841	1.493	1.110	1.464	-1.585	-2.740	-0.716
object_281_0	4	2.586	4.324	54.694	2.395	1.911	0.791	1.702	0.343	0.078	2.696	0.660	1.455	1.547	2.766	1.964	0.864	1.773	1.166	1.547	1.091	-0.293	0.446
object_281_1	4	2.870	4.641	58.893	2.450	2.484	0.591	1.780	0.245	0.118	2.497	0.795	1.105	1.581	2.970	2.052	0.922	1.382	1.254	1.600	3.186	1.485	-0.171
object_282_0	4	2.364	4.088	52.973	2.498	1.385	0.900	1.481	0.593	0.029	2.650	0.238	1.481	1.635	2.988	2.074	0.869	1.569	1.304	1.635	0.778	-3.598	-0.013
object_282_1	4	2.635	4.364	53.653	2.587	1.748	0.873	1.673	0.341	0.036	3.727	0.554	1.342	1.560	2.891	2.016	0.909	1.572	1.223	1.563	1.906	-1.247	-0.714
object_283_0	4	1.705	3.420	51.859	1.923	0.052	0.997	1.523	0.389	0.091	1.894	0.391	1.149	1.218	2.113	1.645	0.834	1.888	0.851	1.218	-5.038	-0.742	-0.914
object_283_1	4	2.291	4.032	55.139	2.165	1.695	0.752	1.717	0.241	0.115	2.250	0.627	1.221	1.363	2.494	1.813	0.926	1.390	1.011	1.363	-0.691	1.407	-1.114
object_283_2	4	1.726	3.444	52.261	1.763	0.179	0.990	1.643	0.308	0.199	1.760	0.684	1.145	1.064	1.890	1.517	0.901	1.579	0.731	1.074	-5.621	1.997	-1.908
object_284_0	4	2.345	4.065	52.423	2.488	1.069	0.952	1.550	0.607	0.029	3.523	0.389	1.073	1.485	2.755	1.941	0.936	1.813	1.163	1.485	-0.025	-2.715	-1.468
object_284_1	4	2.177	3.887	51.258	2.559	0.088	0.999	1.384	0.620	0.014	2.918	0.143	1.719	1.673	3.022	2.094	0.857	2.037	1.326	1.674	-0.220	-5.294	0.541
object_284_2	4	2.516	4.251	54.320	2.303	1.797	0.812	1.758	0.206	0.102	2.473	0.672	1.230	1.454	2.688	1.910	0.927	1.493	1.119	1.456	0.693	1.015	-0.867
object_285_0	4	1.849	3.566	52.145	1.897	0.120	0.995	1.643	0.291	0.143	1.925	0.592	1.040	1.140	2.076	1.613	0.892	1.334	0.833	1.160	-4.463	1.199	-2.204
object_285_1	4	2.532	4.273	55.100	2.602	1.916	0.761	1.570	0.546	0.027	3.576	0.361	1.118	1.573	2.974	2.048	0.948	1.593	1.257	1.578	1.884	-2.275	-1.085
object_285_2	4	1.847	3.562	51.944	2.006	0.223	0.990	1.662	0.267	0.086	2.601	0.639	1.222	1.147	2.041	1.591	0.908	1.441	0.809	1.149	-4.177	1.000	-2.239
object_285_3	4	2.069	3.785	52.013	2.325	0.602	0.974	1.330	0.816	0.033	2.153	0.169	1.155	1.542	2.841	1.992	0.903	2.569	1.200	1.552	-1.664	-4.864	0.102
object_286_0	4	2.409	4.171	57.712	2.412	1.934	0.669	1.688	0.267	0.048	2.987	0.498	1.368	1.503	2.712	1.937	0.868	1.675	1.162	1.509	0.869	-0.192	0.224
object_286_1	4	2.178	3.915	54.640	2.006	1.588	0.749	1.775	0.187	0.184	2.006	0.802	1.143	1.241	2.274	1.703	0.925	1.399	0.905	1.242	-1.892	2.990	-1.315
object_287_0	4	2.312	4.049	54.555	2.255	1.653	0.786	1.691	0.252	0.080	2.583	0.596	1.327	1.415	2.537	1.843	0.891	1.835	1.050	1.415	-0.527	0.400	-0.221
object_288_0	4	1.783	3.494	51.422	2.205	0.000	1.000	1.195	0.595	0.030	1.640	0.107	2.286	1.606	2.754	1.990	0.746	1.977	1.236	1.606	-2.914	-5.337	2.213
object_288_1	4	2.058	3.815	57.164	1.995	1.673	0.597	1.609	0.337	0.147	1.663	0.460	1.301	1.343	2.395	1.774	0.882	1.543	0.989	1.343	-1.963	1.033	-0.103
object_288_2	4	1.675	3.383	51.008	2.009	0.000	1.000	1.377	0.566	0.057	1.947	0.257	1.507	1.298	2.265	1.719	0.842	2.372	0.927	1.298	-4.985	-2.811	0.112
object_288_3	4	2.443	4.192	56.110	2.485	1.936	0.692	1.562	0.539	0.037	2.913	0.342	1.086	1.568	2.909	2.021	0.926	1.602	1.223	1.569	1.308	-1.899	-0.692
object_288_4	4	2.590	4.381	61.765	2.372	2.322	0.464	1.726	0.322	0.088	2.780	0.716	1.173	1.473	2.735	1.928	0.953	1.357	1.126	1.473	1.793	1.614	-0.617
object_288_5	4	1.919	3.639	52.426	2.124	0.464	0.977	1.473	0.471	0.059	2.088	0.297	1.244	1.358	2.447	1.805	0.866	1.413	1.033	1.358	-2.906	-1.830	-1.259
object_288_6	4	2.029	3.752	52.830	2.173	0.934	0.929	1.564	0.382	0.061	2.394	0.396	1.364	1.382	2.431	1.794	0.874	1.625	1.004	1.382	-2.217	-1.069	-0.791
object_289_0	4	1.904	3.626	52.657	1.988	0.884	0.917	1.630	0.311	0.107	2.087	0.611	1.841	1.297	2.119	1.668	0.761	2.387	0.871	1.297	-4.045	-0.113	1.629
object_289_1	4	2.177	3.936	57.357	1.970	1.862	0.523	1.750	0.202	0.217	1.697	0.741	1.441	1.310	2.308	1.740	0.845	1.958	0.950	1.317	-1.818	2.775	1.115
object_289_2	4	2.045	3.763	52.232	2.233	0.505	0.980	1.529	0.403	0.048	2.714	0.388	1.070	1.332	2.457	1.799	0.908	1.495	1.004	1.336	-2.283	-1.305	-1.921
object_290_0	4	2.542	4.289	55.881	2.349	2.035	0.692	1.762	0.197	0.088	2.690	0.666	1.161	1.454	2.718	1.919	0.954	1.350	1.129	1.456	1.263	1.349	-1.188
object_290_1	4	2.553	4.298	55.618	2.440	2.043	0.694	1.678	0.411	0.059	3.197	0.654	1.185	1.478	2.737	1.935	0.925	1.523	1.149	1.479	1.257	-0.056	-0.836
object_290_2	4	1.875	3.590	51.867	2.178	0.566	0.964	1.463	0.446	0.042	2.472	0.279	1.157	1.321	2.429	1.785	0.908	1.488	0.985	1.324	-2.937	-1.762	-1.837
object_290_3	4	1.799	3.520	52.559	1.893	0.689	0.938	1.659	0.285	0.130	2.173	0.666	1.211	1.105	1.975	1.556	0.919	1.435	0.763	1.105	-4.560	1.770	-2.131
object_291_0	4	2.548	4.286	54.612	2.512	1.945	0.754	1.650	0.424	0.042	3.300	0.531	1.687	1.579	2.823	1.994	0.860	1.793	1.208	1.579	1.368	-1.475	0.696
object_291_1	4	2.554	4.321	58.476	2.267	2.194	0.566	1.803	0.163	0.132	2.360	0.765	1.130	1.430	2.670	1.894	0.960	1.296	1.098	1.430	1.275	2.593	-0.969
object_291_2	4	2.225	3.954	53.648	2.364	1.473	0.829	1.428	0.796	0.039	2.202	0.233	1.686	1.623	2.858	2.022	0.820	2.422	1.251	1.623	-0.557	-4.385	1.833
object_291_3	4	1.833	3.549	51.994	1.996	0.188	0.992	1.571	0.380	0.087	2.303	0.500	1.260	1.186	2.134	1.634	0.925	1.495	0.839	1.188	-4.242	0.030	-2.139
object_291_4	4	1.643	3.355	51.485	1.928	0.040	0.998	1.450	0.504	0.077	2.162	0.406	1.493	1.174	2.035	1.593	0.887	2.200	0.822	1.174	-5.612	-1.284	-0.776
object_292_0	4	2.667	4.434	58.500	2.263	2.297	0.576	1.735	0.292	0.174	2.100	0.804	1.088	1.472	2.762	1.941	0.951	1.257	1.138	1.475	1.582	2.227	-0.746
object_292_1	4	3.257	5.071	65.185	2.803	3.018	0.424	1.813	0.235	0.056	3.581	0.761	1.115	1.779	3.376	2.249	0.949	1.340	1.453	1.782	6.641	0.813	0.249
object_292_2	4	2.633	4.423	61.635	2.278	2.336	0.498	1.843	0.129	0.150	2.276	0.835	1.134	1.468	2.712	1.921	0.929	1.278	1.126	1.468	1.859	3.132	-0.352
object_292_3	4	1.925	3.652	53.241	1.967	0.892	0.919	1.550	0.414	0.123	1.797	0.439	1.419	1.279	2.283	1.712	0.908	2.158	0.909	1.280	-3.648	-0.341	-0.331
object_292_4	4	1.897	3.632	54.283	1.952	1.300	0.760	1.599	0.352	0.123	1.749	0.458	1.468	1.266	2.236	1.709	0.825	2.025	0.925	1.267	-3.516	0.272	0.566
object_293_0	4	2.534	4.308	59.406	2.326	2.193	0.547	1.658	0.441	0.096	2.493	0.629	1.060	1.452	2.736	1.929	0.947	1.605	1.128	1.459	1.050	0.674	-0.582
object_294_0	4	2.517	4.270	56.587	2.392	2.012	0.691	1.607	0.547	0.068	2.496	0.495	1.274	1.562	2.823	1.995	0.855	1.844	1.194	1.566	0.927	-1.380	0.614
object_295_0	4	2.145	3.863	52.179	2.330	0.841	0.958	1.546	0.425	0.038	3.066	0.388	1.232	1.390	2.556	1.844	0.930	1.680	1.046	1.391	-1.419	-1.645	-1.560
object_295_1	4	1.932	3.652	52.503	2.091	0.762	0.944	1.509	0.375	0.071	2.203	0.384	1.491	1.316	2.347	1.748	0.894	1.521	0.964	1.316	-3.034	-0.888	-1.069
object_295_2	4	1.943	3.657	51.754	2.286	0.326	0.987	1.362	0.546	0.029	2.394	0.197	1.624	1.477	2.648	1.907	0.858	1.962	1.129	1.477	-2.362	-3.725	0.048
object_296_0	4	1.597	3.303	50.865	2.070	0.000	1.000	1.206	0.606	0.036	1.726	0.128	1.358	1.391	2.489	1.833	0.836	1.937	1.049	1.400	-4.371	-3.998	-0.301
object_296_1	4	2.254	3.974	52.571	2.213	0.916	0.960	1.670	0.286	0.085	2.486	0.560	1.115	1.367	2.506	1.817	0.933	1.518	1.020	1.367	-1.252	0.127	-1.723
object_297_0	4	2.628	4.381	56.715	2.388	2.230	0.602	1.789	0.182	0.089	2.690	0.693	1.312	1.519	2.787	1.959	0.931	1.459	1.160	1.519	1.922	1.393	-0.349
object_297_1	4	1.840	3.564	52.889	2.067	0.725	0.938	1.423	0.523	0.064	1.425	0.187	2.327	1.544	2.570	1.913	0.695	1.969	1.173	1.544	-2.965	-3.602	2.890
object_297_2	4	2.659	4.427	58.597	2.391	2.303	0.562	1.716	0.338	0.095	2.499	0.628	1.122	1.517	2.860	1.993	0.941	1.301	1.198	1.527	2.088	0.887	-0.678
object_297_3	4	1.832	3.554	52.719	2.094	0.879	0.903	1.360	0.633	0.055	1.635	0.162	1.356	1.428	2.621	1.880	0.913	2.817	1.121	1.434	-3.026	-3.433	0.619
object_297_4	4	2.461	4.216	56.995	2.193	2.066	0.600	1.764	0.200	0.149	1.959	0.629	1.300	1.452	2.662	1.901	0.911	1.415	1.117	1.457	0.594	1.821	-0.159
object_297_5	4	2.098	3.871	59.223	1.976	1.788	0.518	1.669	0.282	0.176	1.679	0.560	1.212	1.309	2.350	1.751	0.887	1.517	0.967	1.314	-1.783	2.118	-0.107
object_298_0	4	2.223	3.970	55.801	2.059	1.725	0.688	1.700	0.250	0.160	1.857	0.607	1.335	1.335	2.440	1.790	0.911	1.726	0.998	1.345	-1.355	1.638	-0.209
object_298_1	4	2.750	4.501	56.373	2.440	2.284	0.660	1.745	0.314	0.093	2.683	0.723	1.063	1.548	2.891	2.011	0.927	1.312	1.219	1.549	2.446	0.820	-0.778
object_298_2	4	2.548	4.266	52.192	2.602	0.866	0.982	1.658	0.429	0.028	4.174	0.512	1.143	1.520	2.839	1.981	0.944	1.360	1.192	1.524	1.255	-1.872	-2.078
object_298_3	4	2.406	4.151	55.577	2.228	1.881	0.705	1.771	0.188	0.112	2.422	0.755	1.306	1.422	2.528	1.844	0.870	1.570	1.057	1.422	0.027	1.637	-0.086
object_299_0	4	2.548	4.288	54.876	2.512	1.952	0.750	1.639	0.477	0.042	3.248	0.480	1.136	1.532	2.867	2.000	0.924	1.186	1.212	1.532	1.662	-1.118	-1.342
object_299_1	4	2.425	4.185	57.533	2.145	2.015	0.615	1.788	0.180	0.171	2.033	0.762	1.174	1.394	2.543	1.837	0.929	1.380	1.039	1.395	0.156	2.703	-0.645
object_299_2	4	2.297	4.014	52.169	2.363	0.657	0.982	1.672	0.274	0.047	3.163	0.510	1.052	1.400	2.589	1.863	0.915	1.194	1.083	1.400	-0.557	-0.525	-2.239
object_300_0	4	1.602	3.312	51.394	1.885	0.000	1.000	1.509	0.429	0.085	2.019	0.414	1.269	1.151	1.984	1.580	0.838	2.029	0.774	1.158	-5.873	-0.728	-0.871
object_300_1	4	2.378	4.105	53.341	2.456	1.520	0.865	1.544	0.649	0.037	2.886	0.362	1.533	1.597	2.819	1.996	0.846	1.673	1.229	1.597	0.408	-3.073	0.282
object_301_0	4	2.238	3.977	54.757	2.180	1.652	0.746	1.719	0.252	0.095	2.482	0.625	1.223	1.348	2.442	1.785	0.935	1.622	0.990	1.348	-0.940	1.211	-1.058
object_301_1	4	2.687	4.444	57.036	2.342	2.239	0.646	1.736	0.298	0.127	2.418	0.778	1.177	1.499	2.797	1.958	0.953	1.238	1.165	1.499	1.858	1.544	-0.918
object_302_0	4	2.329	4.090	57.677	2.014	1.943	0.594	1.797	0.148	0.251	1.719	0.820	1.395	1.357	2.415	1.779	0.904	1.376	0.999	1.357	-0.696	3.525	-0.027
object_302_1	4	2.589	4.332	55.237	2.533	1.959	0.768	1.623	0.538	0.042	3.205	0.466	1.216	1.581	2.921	2.027	0.926	1.607	1.222	1.583	1.774	-1.717	-0.652
object_303_0	4	2.707	4.486	60.054	2.203	2.426	0.479	1.767	0.241	0.252	1.844	0.900	1.285	1.495	2.753	1.937	0.951	1.384	1.142	1.495	1.737	3.225	0.110
object_303_1	4	1.909	3.627	52.183	2.055	0.419	0.980	1.521	0.433	0.079	2.044	0.368	1.077	1.263	2.343	1.745	0.896	1.622	0.973	1.293	-3.418	-1.007	-1.614
object_304_0	4	1.664	3.374	51.275	1.929	0.064	0.997	1.591	0.310	0.081	2.295	0.520	1.566	1.151	1.949	1.568	0.817	1.961	0.790	1.151	-5.498	-0.091	-0.435
object_304_1	4	2.044	3.774	53.623	2.060	1.238	0.853	1.623	0.339	0.105	1.996	0.485	1.127	1.312	2.358	1.760	0.865	1.754	0.981	1.312	-2.481	0.165	-0.630
object_304_2	4	1.823	3.546	52.833	1.894	0.598	0.955	1.597	0.363	0.136	1.856	0.516	1.157	1.162	2.111	1.625	0.912	1.279	0.841	1.164	-4.287	0.885	-2.133
object_304_3	4	2.068	3.801	54.035	2.065	1.333	0.825	1.672	0.273	0.109	2.206	0.589	1.380	1.281	2.298	1.721	0.901	1.452	0.931	1.282	-2.292	1.094	-1.041
object_305_0	4	2.547	4.287	54.970	2.362	1.938	0.757	1.754	0.228	0.083	2.619	0.637	1.389	1.522	2.743	1.944	0.898	1.492	1.167	1.523	1.225	0.535	-0.234
object_305_1	4	1.198	2.902	50.537	1.734	0.000	1.000	1.273	0.503	0.067	1.420	0.202	2.371	1.225	1.893	1.582	0.672	2.323	0.832	1.225	-7.763	-2.981	2.450
object_306_0	4	2.450	4.197	55.814	2.167	1.954	0.685	1.818	0.152	0.164	2.171	0.811	1.202	1.374	2.541	1.830	0.954	1.418	1.030	1.374	0.177	2.803	-1.011
object_306_1	4	2.439	4.175	54.530	2.336	1.827	0.759	1.725	0.241	0.074	2.776	0.608	1.082	1.417	2.655	1.892	0.932	1.358	1.103	1.435	0.564	0.766	-1.389
object_306_2	4	2.449	4.189	54.939	2.257	1.862	0.744	1.813	0.159	0.108	2.518	0.762	1.256	1.407	2.567	1.856	0.900	1.455	1.072	1.407	0.332	1.832	-0.656
object_306_3	4	1.881	3.597	51.974	2.118	0.214	0.992	1.549	0.426	0.056	2.533	0.415	1.482	1.285	2.263	1.714	0.858	1.973	0.925	1.288	-3.745	-1.407	-0.579
object_307_0	4	2.621	4.412	61.813	2.413	2.178	0.642	1.710	0.350	0.078	3.013	0.741	1.124	1.466	2.751	1.934	0.961	1.370	1.137	1.469	1.767	1.143	-1.018
object_307_1	4	2.419	4.155	54.451	2.368	1.803	0.762	1.723	0.220	0.061	2.941	0.581	1.240	1.455	2.655	1.900	0.902	1.750	1.092	1.456	0.443	0.291	-0.469
object_307_2	4	1.971	3.697	53.215	1.973	1.025	0.897	1.686	0.268	0.133	2.116	0.692	1.328	1.203	2.131	1.647	0.863	1.558	0.867	1.203	-3.427	1.504	-0.942
object_307_3	4	2.549	4.276	53.335	2.485	1.634	0.881	1.679	0.373	0.048	3.503	0.614	1.163	1.478	2.761	1.941	0.950	1.369	1.152	1.478	1.170	-0.541	-1.721
object_308_0	4	2.609	4.355	55.742	2.428	2.095	0.697	1.734	0.302	0.071	3.133	0.739	1.152	1.467	2.740	1.932	0.947	1.290	1.138	1.470	1.620	0.898	-1.304
object_309_0	4	2.428	4.158	53.792	2.472	1.637	0.842	1.613	0.488	0.038	3.357	0.457	1.136	1.480	2.768	1.946	0.943	1.222	1.157	1.485	0.801	-1.324	-1.832
object_309_1	4	2.711	4.469	57.233	2.372	2.331	0.585	1.711	0.380	0.116	2.250	0.625	1.045	1.551	2.915	2.020	0.943	1.528	1.205	1.560	2.141	0.638	-0.421
object_310_0	4	1.991	3.707	52.031	2.084	0.455	0.981	1.585	0.350	0.084	2.020	0.455	2.068	1.414	2.332	1.778	0.749	2.917	0.961	1.414	-3.604	-1.834	2.736
object_311_0	4	2.526	4.294	58.602	2.279	2.146	0.586	1.787	0.174	0.117	2.344	0.693	1.153	1.458	2.685	1.909	0.925	1.363	1.115	1.461	1.193	2.030	-0.561
object_312_0	4	1.965	3.673	51.089	2.344	0.000	1.000	1.440	0.475	0.024	2.810	0.225	1.615	1.480	2.612	1.895	0.835	1.475	1.135	1.480	-2.064	-3.373	-0.546
object_312_1	4	2.659	4.386	53.351	2.556	1.641	0.906	1.719	0.343	0.044	3.803	0.671	1.065	1.503	2.832	1.975	0.957	1.259	1.180	1.503	1.891	-0.392	-2.043
object_312_2	4	2.220	3.949	53.592	2.212	1.361	0.868	1.665	0.305	0.078	2.410	0.529	1.227	1.391	2.496	1.831	0.860	1.529	1.045	1.397	-1.146	-0.035	-0.671
object_312_3	4	1.753	3.491	54.693	1.781	1.166	0.759	1.600	0.301	0.195	1.625	0.577	1.382	1.134	1.992	1.571	0.891	1.605	0.779	1.134	-4.706	2.043	-0.802
object_312_4	4	2.297	4.036	54.834	2.259	1.684	0.761	1.672	0.302	0.076	2.497	0.522	1.126	1.412	2.579	1.862	0.902	1.688	1.069	1.420	-0.414	0.182	-0.690
object_313_0	4	2.712	4.456	55.463	2.648	2.083	0.767	1.660	0.466	0.033	3.662	0.490	1.347	1.627	3.021	2.084	0.895	1.236	1.309	1.628	2.851	-1.692	-0.594
object_313_1	4	2.209	3.947	54.671	1.986	1.600	0.760	1.764	0.195	0.217	1.850	0.780	1.156	1.247	2.317	1.719	0.952	1.291	0.931	1.255	-1.729	3.119	-1.548
object_314_0	4	2.220	4.000	60.307	1.942	1.956	0.461	1.746	0.195	0.273	1.462	0.723	1.873	1.385	2.361	1.777	0.806	2.228	0.990	1.385	-1.613	2.764	2.827
object_314_1	4	1.902	3.622	52.576	2.047	0.722	0.946	1.623	0.270	0.081	2.335	0.520	1.087	1.218	2.185	1.678	0.847	1.734	0.887	1.226	-3.605	0.290	-1.132
object_314_2	4	2.035	3.764	53.540	2.084	1.174	0.871	1.624	0.359	0.093	2.235	0.531	1.350	1.323	2.310	1.734	0.871	1.491	0.951	1.323	-2.456	0.163	-0.851
object_314_3	4	2.712	4.455	55.347	2.496	2.129	0.741	1.740	0.300	0.066	3.105	0.677	1.230	1.546	2.882	2.004	0.941	1.574	1.189	1.546	2.221	0.205	-0.687
object_315_0	4	2.498	4.214	52.024	2.651	0.877	0.979	1.592	0.447	0.020	4.099	0.394	1.649	1.601	2.903	2.038	0.842	1.524	1.279	1.601	1.175	-3.175	-0.193
object_315_1	4	2.257	3.996	54.837	2.047	1.625	0.772	1.761	0.196	0.182	1.895	0.741	1.270	1.357	2.387	1.770	0.884	1.523	0.969	1.357	-1.304	2.220	-0.402
object_315_2	4	2.412	4.163	56.342	2.340	1.989	0.626	1.721	0.257	0.068	2.906	0.631	1.046	1.411	2.612	1.877	0.908	1.357	1.095	1.424	0.616	1.024	-1.039
object_316_0	4	2.599	4.330	53.760	2.524	1.792	0.847	1.681	0.395	0.045	3.492	0.581	1.245	1.524	2.835	1.981	0.937	1.397	1.188	1.528	1.639	-0.839	-1.290
object_316_1	4	2.140	3.864	52.978	2.267	1.206	0.891	1.674	0.269	0.051	3.152	0.578	1.446	1.327	2.378	1.768	0.872	1.974	0.991	1.337	-1.701	-0.180	-0.381
object_317_0	4	1.786	3.497	51.432	2.160	0.110	0.995	1.469	0.416	0.037	2.781	0.312	1.129	1.274	2.292	1.716	0.914	1.308	0.928	1.274	-3.576	-1.513	-2.472
object_317_1	4	2.624	4.371	55.824	2.511	2.115	0.693	1.677	0.425	0.050	3.290	0.586	1.061	1.517	2.856	1.994	0.927	1.449	1.192	1.529	1.911	-0.454	-1.003
object_317_2	4	2.816	4.579	57.830	2.568	2.428	0.593	1.706	0.343	0.060	2.686	0.600	2.299	1.759	3.038	2.139	0.724	2.457	1.366	1.759	2.813	-1.665	4.466
object_317_3	4	2.304	4.029	53.057	2.376	1.362	0.891	1.614	0.319	0.045	2.906	0.460	1.798	1.526	2.641	1.912	0.823	2.003	1.127	1.526	-0.414	-1.630	1.019
object_317_4	4	2.088	3.806	52.304	2.187	0.641	0.972	1.575	0.380	0.065	2.431	0.437	1.547	1.375	2.447	1.802	0.878	1.709	1.016	1.375	-2.257	-1.172	-0.599
object_318_0	4	1.725	3.443	52.240	1.891	0.403	0.971	1.585	0.331	0.110	2.007	0.532	1.316	1.153	1.999	1.589	0.833	2.129	0.792	1.158	-5.258	0.237	-0.410
object_318_1	4	2.371	4.086	51.814	2.498	0.450	0.992	1.608	0.474	0.030	3.960	0.501	1.076	1.438	2.671	1.900	0.934	1.467	1.105	1.438	-0.196	-1.908	-2.219
object_318_2	4	1.557	3.274	52.057	1.752	0.000	1.000	1.499	0.459	0.142	1.703	0.502	1.575	1.079	1.857	1.520	0.823	1.855	0.745	1.095	-6.661	-0.019	-0.516
object_318_3	4	2.420	4.162	55.185	2.316	1.818	0.753	1.722	0.239	0.077	2.520	0.575	1.340	1.474	2.660	1.914	0.852	1.419	1.135	1.474	0.424	0.364	-0.120
object_318_4	4	2.343	4.095	56.566	2.324	1.883	0.658	1.681	0.279	0.062	2.895	0.558	1.255	1.417	2.596	1.862	0.934	1.341	1.065	1.418	0.270	0.668	-1.114
object_319_0	4	2.625	4.398	59.181	2.473	2.245	0.586	1.657	0.452	0.060	2.990	0.578	1.322	1.551	2.863	1.997	0.928	1.383	1.204	1.553	2.070	-0.233	-0.370
object_319_1	4	2.453	4.196	55.322	2.350	1.906	0.720	1.736	0.220	0.071	2.832	0.627	1.292	1.462	2.656	1.897	0.914	1.516	1.109	1.462	0.733	0.739	-0.631
object_320_0	4	2.422	4.147	53.080	2.446	1.338	0.921	1.713	0.259	0.043	3.549	0.583	1.049	1.424	2.656	1.896	0.921	1.402	1.101	1.442	0.445	-0.233	-1.811
object_320_1	4	2.438	4.173	54.279	2.308	1.708	0.818	1.721	0.240	0.083	2.610	0.611	1.206	1.436	2.652	1.891	0.930	1.343	1.097	1.440	0.390	0.685	-1.261
object_320_2	4	1.753	3.471	52.308	1.975	0.247	0.986	1.554	0.369	0.080	2.271	0.497	1.284	1.188	2.056	1.619	0.827	1.741	0.823	1.189	-4.821	-0.296	-0.958
object_321_0	4	1.884	3.593	51.114	2.244	0.000	1.000	1.394	0.520	0.031	2.606	0.240	1.306	1.382	2.504	1.828	0.884	1.691	1.061	1.386	-2.955	-3.010	-1.255
object_321_1	4	2.688	4.511	66.435	2.416	2.354	0.539	1.714	0.333	0.090	2.547	0.675	1.210	1.557	2.859	2.010	0.869	1.543	1.207	1.560	2.303	0.956	0.742
object_321_2	4	1.489	3.202	51.687	1.775	0.014	0.999	1.374	0.478	0.109	1.466	0.297	1.585	1.204	2.017	1.609	0.791	1.842	0.831	1.204	-6.369	-1.490	-0.012
object_322_0	4	2.675	4.430	56.880	2.486	2.246	0.630	1.680	0.416	0.064	2.897	0.580	1.226	1.586	2.912	2.024	0.920	1.430	1.228	1.586	2.312	-0.341	-0.385
object_323_0	4	2.872	4.620	55.983	2.679	2.344	0.705	1.754	0.309	0.041	3.995	0.689	1.206	1.622	3.034	2.077	0.950	1.293	1.285	1.623	3.808	-0.182	-1.058
object_323_1	4	2.645	4.380	54.371	2.558	1.937	0.806	1.672	0.437	0.043	3.347	0.522	1.331	1.584	2.927	2.033	0.912	1.688	1.248	1.585	2.005	-1.437	-0.349
object_324_0	4	2.499	4.263	58.041	2.321	2.012	0.677	1.756	0.211	0.091	2.595	0.646	1.082	1.435	2.689	1.907	0.944	1.181	1.117	1.442	1.101	1.524	-1.336
object_324_1	4	2.143	3.853	51.254	2.473	0.151	0.997	1.412	0.668	0.020	3.127	0.211	1.118	1.531	2.818	1.978	0.914	1.590	1.176	1.531	-0.899	-4.107	-1.628
object_324_2	4	2.259	3.991	53.981	2.123	1.470	0.843	1.747	0.218	0.129	2.174	0.689	1.048	1.302	2.421	1.786	0.888	1.488	0.992	1.335	-1.285	1.589	-1.108
object_324_3	4	2.422	4.176	56.746	2.281	1.976	0.646	1.721	0.242	0.091	2.484	0.605	1.167	1.420	2.641	1.886	0.931	1.423	1.092	1.422	0.495	1.197	-0.871
object_325_0	4	2.388	4.133	55.639	2.256	1.903	0.677	1.768	0.204	0.095	2.640	0.710	1.107	1.370	2.536	1.834	0.928	1.301	1.042	1.371	0.159	1.821	-1.310
object_325_1	4	1.842	3.564	52.709	2.023	0.827	0.918	1.537	0.375	0.079	1.724	0.352	1.972	1.402	2.296	1.786	0.665	2.345	1.003	1.402	-3.875	-1.957	2.828
object_326_0	4	2.202	3.948	55.637	2.172	1.727	0.671	1.691	0.253	0.091	2.437	0.613	1.320	1.368	2.415	1.785	0.881	1.804	0.991	1.368	-1.126	1.004	-0.079
object_326_1	4	2.402	4.126	52.957	2.496	1.417	0.901	1.591	0.481	0.032	3.584	0.447	1.205	1.488	2.751	1.942	0.928	1.299	1.150	1.489	0.567	-1.737	-1.711
object_326_2	4	2.233	3.972	54.755	2.312	1.578	0.785	1.588	0.363	0.051	2.841	0.443	1.250	1.410	2.587	1.858	0.932	1.846	1.081	1.410	-0.632	-0.692	-0.785
object_327_0	4	1.905	3.617	51.437	2.204	0.170	0.994	1.467	0.449	0.039	2.634	0.321	1.701	1.373	2.399	1.784	0.852	1.903	0.989	1.373	-3.224	-2.429	-0.230
object_327_1	4	2.275	4.103	67.344	2.061	1.999	0.476	1.770	0.187	0.178	2.025	0.800	1.320	1.312	2.372	1.755	0.914	1.619	0.954	1.314	-0.660	3.597	0.282
object_328_0	4	2.205	3.934	53.530	2.247	1.372	0.859	1.681	0.262	0.065	2.753	0.560	1.288	1.379	2.457	1.807	0.875	1.679	0.993	1.380	-1.196	0.126	-0.677
object_328_1	4	2.378	4.114	54.501	2.330	1.676	0.806	1.717	0.263	0.066	2.931	0.604	1.305	1.411	2.597	1.863	0.933	1.384	1.070	1.415	0.144	0.511	-1.266
object_329_0	4	2.139	3.867	53.455	2.183	1.311	0.858	1.633	0.300	0.074	2.471	0.535	1.198	1.328	2.410	1.790	0.850	1.845	1.012	1.353	-1.840	-0.079	-0.369
object_329_1	4	2.179	3.904	53.091	2.157	0.931	0.950	1.685	0.272	0.092	2.369	0.592	1.337	1.341	2.407	1.782	0.874	1.532	0.995	1.344	-1.829	0.307	-0.920
object_329_2	4	2.398	4.123	53.067	2.479	1.428	0.897	1.599	0.361	0.035	2.833	0.345	1.831	1.644	2.861	2.027	0.807	2.282	1.269	1.644	0.569	-2.810	1.842
object_329_3	4	2.373	4.091	52.235	2.538	0.822	0.976	1.569	0.461	0.025	3.744	0.385	1.126	1.515	2.787	1.964	0.907	1.400	1.168	1.516	0.350	-2.442	-1.706
object_330_0	4	2.903	4.691	61.285	2.709	2.555	0.552	1.750	0.308	0.038	4.163	0.691	1.036	1.613	3.064	2.089	0.964	1.181	1.295	1.619	4.399	0.394	-1.148
object_330_1	4	2.211	3.995	60.802	2.116	1.855	0.566	1.662	0.290	0.120	1.987	0.540	1.433	1.382	2.479	1.818	0.878	1.585	1.031	1.382	-0.883	1.277	0.356
object_331_0	4	2.936	4.700	58.171	2.998	2.501	0.634	1.671	0.332	0.011	6.237	0.443	1.055	1.729	3.290	2.203	0.961	1.367	1.408	1.729	5.639	-2.007	-1.278
object_332_0	4	2.302	4.049	55.855	2.405	1.789	0.698	1.609	0.348	0.039	3.119	0.414	1.199	1.473	2.685	1.911	0.916	1.321	1.126	1.474	0.445	-0.620	-1.115
object_332_1	4	1.652	3.365	51.720	2.127	0.312	0.977	1.325	0.459	0.031	2.448	0.212	1.221	1.315	2.325	1.738	0.889	1.713	0.921	1.315	-4.118	-2.447	-1.464
object_333_0	4	2.253	3.981	53.521	2.502	1.376	0.873	1.522	0.494	0.022	3.790	0.357	1.230	1.465	2.700	1.924	0.894	1.741	1.138	1.477	-0.141	-2.421	-0.921
object_334_0	5	2.349	4.214	73.353	2.143	2.107	0.432	1.707	0.258	0.145	1.864	0.586	1.493	1.460	2.581	1.873	0.860	2.154	1.077	1.460	0.165	1.981	2.218
object_335_0	5	2.267	4.009	55.221	2.433	1.667	0.754	1.527	0.535	0.032	3.209	0.363	1.274	1.477	2.707	1.927	0.896	1.521	1.144	1.488	0.040	-1.926	-0.749
object_336_0	5	2.096	3.823	53.413	2.341	1.295	0.850	1.477	0.465	0.033	2.619	0.275	1.562	1.481	2.656	1.923	0.811	1.711	1.156	1.493	-1.146	-2.590	0.461
object_336_1	5	2.129	3.874	55.529	2.235	1.566	0.734	1.518	0.491	0.057	2.258	0.341	1.555	1.446	2.596	1.881	0.858	1.843	1.111	1.451	-1.216	-1.589	0.493
object_337_0	5	1.850	3.638	61.456	1.855	1.531	0.534	1.523	0.440	0.173	1.445	0.402	1.341	1.245	2.246	1.695	0.901	2.325	0.890	1.245	-3.593	0.924	0.789
object_338_0	5	1.700	3.417	52.179	2.081	0.386	0.971	1.322	0.532	0.043	1.944	0.203	1.360	1.357	2.392	1.792	0.805	1.813	1.025	1.368	-4.028	-2.999	-0.144
object_338_1	5	2.062	3.836	59.518	2.000	1.698	0.576	1.612	0.336	0.145	1.839	0.537	1.378	1.284	2.332	1.736	0.912	1.605	0.942	1.287	-2.117	1.548	-0.237
object_339_0	5	2.457	4.179	52.650	2.624	1.384	0.919	1.622	0.373	0.020	4.389	0.437	1.229	1.522	2.817	1.981	0.898	1.403	1.204	1.530	1.258	-1.996	-1.396
object_340_0	5	2.230	3.991	57.705	2.213	1.827	0.610	1.644	0.273	0.080	2.368	0.504	1.239	1.404	2.528	1.838	0.892	1.553	1.057	1.404	-0.522	0.689	-0.323
object_340_1	5	2.157	3.967	64.557	2.125	1.838	0.527	1.675	0.244	0.101	2.058	0.533	1.672	1.403	2.430	1.812	0.806	1.507	1.052	1.404	-0.910	1.285	1.344
object_341_0	5	1.706	3.428	52.649	1.945	0.345	0.976	1.471	0.448	0.083	1.990	0.367	1.119	1.199	2.142	1.646	0.890	1.935	0.851	1.201	-4.865	-0.872	-1.340
object_341_1	5	2.228	3.950	52.822	2.377	1.008	0.946	1.538	0.414	0.037	2.890	0.348	1.267	1.484	2.686	1.916	0.898	1.784	1.109	1.485	-0.712	-2.086	-0.794
object_341_2	5	2.106	3.847	55.113	1.920	1.500	0.760	1.733	0.205	0.232	1.724	0.774	1.390	1.259	2.217	1.683	0.890	1.668	0.905	1.259	-2.565	2.792	-0.225
object_342_0	5	2.186	3.950	58.049	2.064	1.806	0.590	1.705	0.224	0.144	1.952	0.632	1.104	1.313	2.385	1.773	0.867	1.563	0.982	1.333	-1.332	2.047	-0.202
object_343_0	5	2.324	4.085	57.614	2.293	1.928	0.603	1.524	0.508	0.069	2.040	0.332	1.444	1.568	2.804	1.984	0.862	1.595	1.202	1.568	0.361	-1.477	0.669
object_344_0	5	2.515	4.256	55.130	2.599	1.926	0.745	1.535	0.451	0.026	3.173	0.312	1.565	1.671	3.021	2.098	0.841	1.897	1.321	1.671	1.834	-2.900	1.091
object_345_0	5	1.989	3.766	59.763	1.991	1.659	0.542	1.648	0.286	0.128	2.054	0.612	1.322	1.228	2.202	1.678	0.881	1.920	0.881	1.229	-2.690	1.936	0.170
object_345_1	5	2.823	4.562	54.892	2.997	2.157	0.786	1.588	0.472	0.008	5.681	0.300	1.289	1.794	3.346	2.242	0.914	1.589	1.463	1.801	4.896	-3.846	-0.464
object_345_2	5	2.160	3.917	57.142	2.232	1.737	0.630	1.589	0.366	0.062	2.449	0.443	1.528	1.409	2.514	1.843	0.846	2.411	1.061	1.419	-1.252	-0.644	1.380
object_345_3	5	2.065	3.802	54.553	2.232	1.406	0.789	1.556	0.355	0.050	2.673	0.411	1.170	1.365	2.451	1.805	0.873	1.516	1.021	1.366	-1.605	-0.600	-0.931
object_346_0	5	2.196	3.929	54.076	2.314	1.481	0.814	1.666	0.278	0.046	3.268	0.564	1.568	1.382	2.445	1.800	0.880	1.892	1.014	1.382	-1.038	-0.217	-0.146
object_347_0	5	2.328	4.076	56.004	2.287	1.803	0.706	1.669	0.279	0.071	2.589	0.514	1.188	1.409	2.617	1.874	0.931	1.382	1.085	1.411	0.035	0.508	-1.125
object_348_0	5	1.856	3.592	54.490	2.116	1.233	0.776	1.514	0.438	0.053	2.363	0.368	1.871	1.359	2.290	1.742	0.802	2.152	0.975	1.359	-3.168	-1.454	1.301
object_348_1	5	1.589	3.332	55.386	1.723	1.052	0.735	1.545	0.383	0.174	1.675	0.539	1.215	1.054	1.857	1.499	0.909	1.876	0.695	1.055	-5.795	1.818	-1.069
object_348_2	5	2.318	4.065	55.900	2.307	1.822	0.685	1.622	0.330	0.064	2.606	0.468	1.209	1.437	2.648	1.891	0.923	1.664	1.092	1.438	-0.026	-0.113	-0.634
object_349_0	5	2.430	4.169	54.767	2.525	1.754	0.793	1.542	0.512	0.030	3.221	0.349	1.392	1.592	2.888	2.018	0.895	1.474	1.223	1.592	1.183	-2.366	-0.439
object_350_0	5	2.428	4.174	55.746	2.410	1.863	0.731	1.701	0.259	0.051	3.196	0.583	1.411	1.471	2.662	1.906	0.892	1.594	1.123	1.471	0.705	0.062	-0.302
object_350_1	5	2.083	3.828	55.628	2.033	1.581	0.694	1.627	0.329	0.131	1.769	0.475	1.285	1.362	2.406	1.785	0.863	1.578	0.999	1.363	-1.910	0.668	-0.114
object_350_2	5	2.195	3.932	54.595	2.377	1.525	0.792	1.475	0.492	0.035	2.715	0.290	1.322	1.525	2.732	1.943	0.879	1.448	1.147	1.525	-0.273	-2.206	-0.544
object_350_3	5	2.046	3.772	53.253	2.127	1.121	0.890	1.622	0.301	0.078	2.262	0.466	1.239	1.325	2.378	1.773	0.854	2.202	0.995	1.332	-2.495	-0.396	0.014
object_351_0	5	2.356	4.153	62.741	2.294	2.006	0.558	1.742	0.221	0.074	2.804	0.631	1.209	1.400	2.556	1.846	0.917	1.446	1.056	1.400	0.472	1.687	-0.510
object_352_0	5	2.363	4.102	54.808	2.427	1.750	0.760	1.504	0.433	0.041	2.622	0.333	1.692	1.600	2.841	2.009	0.838	2.057	1.239	1.601	0.435	-2.471	1.361
object_353_0	5	2.738	4.474	54.539	2.819	2.009	0.815	1.618	0.445	0.016	4.552	0.365	1.179	1.690	3.176	2.161	0.898	1.588	1.383	1.706	3.582	-2.921	-0.527
object_354_0	5	2.320	4.084	58.147	2.243	1.887	0.636	1.694	0.263	0.086	2.555	0.588	1.106	1.363	2.550	1.836	0.952	1.448	1.040	1.373	-0.091	1.325	-1.217
object_355_0	5	2.232	3.975	55.430	2.201	1.680	0.725	1.689	0.253	0.085	2.278	0.517	1.158	1.407	2.518	1.844	0.852	1.357	1.073	1.407	-0.657	0.598	-0.519
object_356_0	5	1.935	3.730	62.304	1.821	1.639	0.506	1.662	0.268	0.247	1.378	0.624	2.095	1.289	2.140	1.682	0.750	2.118	0.927	1.289	-3.397	2.206	3.124
object_356_1	5	1.817	3.536	52.311	1.973	0.562	0.960	1.510	0.358	0.093	1.786	0.349	1.134	1.280	2.275	1.721	0.855	1.942	0.916	1.280	-4.030	-0.802	-0.694
object_356_2	5	2.469	4.197	53.407	2.506	1.562	0.880	1.637	0.400	0.036	3.664	0.524	1.144	1.478	2.749	1.942	0.921	1.401	1.142	1.492	0.875	-1.140	-1.532
object_357_0	5	2.279	4.039	57.507	2.162	1.837	0.644	1.757	0.191	0.113	2.338	0.675	1.183	1.331	2.449	1.793	0.918	1.322	1.009	1.331	-0.539	2.158	-1.007
object_357_1	5	2.111	3.843	53.935	2.130	1.405	0.811	1.608	0.367	0.089	2.157	0.463	1.162	1.363	2.445	1.796	0.894	1.431	0.997	1.363	-1.702	0.020	-1.111
object_357_2	5	2.573	4.418	70.031	1.927	2.490	0.177	1.862	0.098	0.657	1.176	0.959	1.237	1.392	2.591	1.857	0.947	1.370	1.069	1.394	0.763	7.358	1.491
object_357_3	5	1.805	3.543	54.652	1.880	1.227	0.751	1.585	0.368	0.140	1.795	0.523	1.250	1.174	2.087	1.626	0.862	1.627	0.834	1.189	-4.149	1.118	-0.702
object_357_4	5	1.970	3.691	52.517	2.101	0.855	0.934	1.548	0.379	0.074	2.230	0.427	1.138	1.298	2.340	1.753	0.859	1.896	0.962	1.306	-3.040	-0.795	-0.742
object_358_0	5	2.645	4.430	60.850	2.469	2.282	0.569	1.727	0.318	0.064	3.273	0.729	1.145	1.508	2.783	1.954	0.941	1.254	1.161	1.508	2.263	1.077	-0.895
object_358_1	5	1.893	3.618	53.122	1.981	0.907	0.909	1.618	0.317	0.107	2.188	0.565	1.185	1.184	2.141	1.641	0.907	1.484	0.850	1.189	-3.685	0.930	-1.745
object_359_0	5	2.835	4.599	58.091	2.718	2.348	0.675	1.714	0.327	0.031	4.169	0.598	1.403	1.652	3.058	2.098	0.914	1.488	1.303	1.660	3.786	-0.843	-0.137
object_359_1	5	1.059	2.767	51.033	1.643	0.000	1.000	1.113	0.596	0.074	1.156	0.153	1.842	1.195	1.875	1.580	0.652	1.763	0.876	1.195	-8.246	-3.278	1.331
object_360_0	5	2.492	4.227	54.319	2.544	1.852	0.774	1.611	0.514	0.032	3.554	0.456	1.441	1.558	2.832	1.993	0.881	1.528	1.197	1.558	1.272	-1.932	-0.297
object_360_1	5	2.155	3.874	52.359	2.508	1.058	0.927	1.440	0.598	0.017	3.508	0.241	1.426	1.530	2.774	1.963	0.884	1.670	1.172	1.530	-0.452	-3.648	-0.689
object_361_0	5	1.667	3.382	51.841	1.960	0.000	1.000	1.421	0.539	0.070	1.985	0.313	1.336	1.215	2.172	1.663	0.882	2.537	0.870	1.224	-5.357	-2.030	-0.365
object_361_1	5	3.168	4.933	58.181	2.965	2.713	0.650	1.763	0.286	0.022	5.015	0.606	1.466	1.833	3.386	2.265	0.902	1.604	1.483	1.833	6.341	-1.581	0.566
object_361_2	5	1.531	3.250	52.355	1.989	0.678	0.889	1.221	0.603	0.045	1.776	0.165	1.228	1.303	2.314	1.739	0.861	1.351	0.983	1.304	-4.530	-2.678	-1.324
object_361_3	5	2.087	3.808	52.630	2.218	0.672	0.970	1.499	0.491	0.056	2.151	0.303	1.452	1.450	2.606	1.885	0.860	2.011	1.083	1.453	-2.033	-2.450	0.034
object_362_0	5	2.482	4.217	54.338	2.569	1.787	0.801	1.603	0.391	0.028	3.863	0.442	1.207	1.523	2.837	1.982	0.939	1.353	1.187	1.530	1.482	-1.409	-1.450
object_363_0	5	2.461	4.199	54.756	2.408	1.831	0.769	1.640	0.467	0.056	3.065	0.572	1.130	1.466	2.704	1.921	0.912	1.327	1.120	1.467	0.663	-0.562	-1.235
object_363_1	5	2.090	3.926	68.478	1.770	1.958	0.270	1.757	0.181	0.446	1.220	0.880	1.915	1.297	2.146	1.684	0.755	2.292	0.884	1.297	-2.686	4.966	4.088
object_364_0	5	1.896	3.639	55.304	1.809	1.387	0.703	1.677	0.266	0.238	1.622	0.684	1.144	1.162	2.061	1.599	0.915	1.258	0.807	1.162	-3.689	3.099	-1.432
object_365_0	5	2.641	4.359	52.256	2.594	0.820	0.987	1.733	0.302	0.036	4.286	0.703	1.244	1.514	2.794	1.962	0.933	1.501	1.167	1.515	1.463	-0.899	-1.686
object_365_1	5	2.638	4.366	53.511	2.728	1.804	0.856	1.661	0.461	0.019	4.867	0.499	1.289	1.592	2.940	2.041	0.908	1.475	1.244	1.598	2.498	-2.190	-1.077
object_365_2	5	2.593	4.383	61.632	2.323	2.291	0.504	1.812	0.168	0.111	2.527	0.783	1.294	1.490	2.700	1.921	0.907	1.565	1.124	1.491	1.685	2.288	0.274
object_366_0	5	2.466	4.193	53.367	2.520	1.563	0.878	1.640	0.454	0.033	3.823	0.530	1.093	1.468	2.741	1.938	0.922	1.311	1.148	1.489	0.916	-1.268	-1.771
object_366_1	5	2.923	4.722	62.980	2.356	2.608	0.516	1.805	0.202	0.204	2.053	0.899	1.116	1.577	2.969	2.043	0.959	1.307	1.250	1.577	3.372	2.934	-0.049
object_366_2	5	2.928	4.662	54.138	2.958	2.255	0.789	1.675	0.433	0.013	5.561	0.445	1.462	1.765	3.280	2.213	0.899	1.462	1.430	1.768	4.962	-3.004	-0.316
object_367_0	5	2.311	4.070	57.388	2.208	1.900	0.616	1.714	0.246	0.099	2.145	0.528	1.378	1.422	2.588	1.877	0.859	1.685	1.112	1.429	-0.202	0.816	0.455
object_367_1	5	2.718	4.481	57.923	2.555	2.262	0.652	1.731	0.317	0.051	3.463	0.651	1.105	1.549	2.904	2.016	0.938	1.205	1.222	1.551	2.783	0.312	-1.131
object_367_2	5	2.465	4.188	52.888	2.572	1.446	0.908	1.630	0.485	0.026	4.243	0.509	1.188	1.496	2.758	1.945	0.929	1.304	1.152	1.496	1.038	-1.728	-1.866
object_368_0	5	2.952	4.779	67.241	2.376	2.725	0.408	1.805	0.202	0.199	2.046	0.878	1.087	1.590	3.008	2.065	0.947	1.196	1.271	1.594	3.826	3.189	0.214
object_369_0	5	3.022	4.783	57.735	2.741	2.561	0.655	1.775	0.294	0.043	3.907	0.701	1.233	1.696	3.176	2.149	0.947	1.362	1.356	1.696	4.843	-0.179	-0.527
object_370_0	5	1.526	3.234	50.997	1.985	0.000	1.000	1.299	0.597	0.045	1.901	0.197	1.401	1.268	2.231	1.706	0.829	2.467	0.938	1.277	-5.567	-3.275	0.137
object_370_1	5	2.928	4.692	58.096	2.676	2.429	0.685	1.746	0.325	0.047	3.728	0.683	1.071	1.633	3.094	2.105	0.964	1.278	1.301	1.633	4.116	-0.018	-1.142
object_371_0	5	2.146	3.878	54.005	2.151	1.381	0.835	1.670	0.253	0.088	2.281	0.627	2.433	1.421	2.349	1.793	0.728	2.563	1.011	1.421	-2.286	-0.511	3.362
object_371_1	5	3.247	5.012	58.252	2.945	2.788	0.653	1.807	0.230	0.029	4.745	0.690	1.189	1.819	3.407	2.268	0.933	1.353	1.475	1.819	6.730	-0.699	-0.277
object_371_2	5	2.879	4.619	54.859	2.682	2.251	0.766	1.728	0.337	0.041	3.633	0.593	1.196	1.652	3.106	2.122	0.917	1.297	1.331	1.658	3.738	-0.887	-0.758
object_371_3	5	2.632	4.371	54.855	2.574	2.000	0.769	1.642	0.431	0.038	3.363	0.475	1.190	1.584	2.954	2.047	0.910	1.356	1.267	1.590	2.227	-1.405	-0.841
object_371_4	5	2.952	4.732	60.301	2.653	2.587	0.570	1.775	0.283	0.056	3.566	0.745	1.168	1.641	3.080	2.100	0.951	1.377	1.312	1.642	4.340	0.605	-0.466
object_372_0	5	3.017	4.828	64.649	2.556	2.712	0.506	1.806	0.228	0.101	2.804	0.830	1.145	1.644	3.098	2.109	0.956	1.209	1.308	1.645	4.570	1.861	-0.216
object_372_1	5	2.379	4.206	67.047	2.164	2.106	0.471	1.774	0.190	0.141	2.234	0.754	1.051	1.352	2.502	1.815	0.936	1.555	1.021	1.353	0.265	3.189	-0.292
object_372_2	5	2.730	4.460	53.610	2.600	1.826	0.877	1.724	0.326	0.043	3.811	0.660	1.148	1.555	2.910	2.019	0.938	1.374	1.232	1.559	2.453	-0.596	-1.435
object_373_0	5	1.945	3.731	61.096	1.787	1.655	0.498	1.732	0.213	0.295	1.643	0.837	1.038	1.107	2.022	1.571	0.952	1.238	0.773	1.107	-3.261	4.955	-1.398
object_373_1	5	1.321	3.035	51.679	1.786	0.131	0.983	1.268	0.719	0.071	1.637	0.233	1.764	1.150	1.954	1.571	0.814	2.178	0.816	1.150	-7.227	-2.769	0.188
object_373_2	5	2.175	3.943	58.578	2.054	1.756	0.626	1.728	0.244	0.147	2.106	0.695	1.183	1.274	2.334	1.730	0.939	1.376	0.939	1.274	-1.409	2.556	-1.126
object_374_0	5	2.761	4.539	59.907	2.697	2.334	0.628	1.629	0.496	0.029	3.634	0.421	1.117	1.671	3.137	2.137	0.918	1.329	1.345	1.672	3.632	-1.689	-0.494
object_375_0	5	2.194	3.970	59.818	2.214	1.816	0.587	1.615	0.343	0.073	2.212	0.400	1.149	1.416	2.591	1.870	0.894	1.311	1.087	1.419	-0.385	0.321	-0.596
object_376_0	5	2.529	4.267	54.669	2.410	1.861	0.788	1.675	0.372	0.064	2.985	0.620	1.188	1.489	2.737	1.935	0.926	1.564	1.144	1.489	0.980	-0.205	-0.901
object_377_0	5	2.113	3.827	51.732	2.418	0.625	0.975	1.498	0.411	0.024	3.421	0.322	1.114	1.425	2.606	1.884	0.865	1.611	1.110	1.444	-1.262	-2.467	-1.290
object_377_1	5	2.372	4.101	53.577	2.404	1.488	0.874	1.611	0.320	0.046	2.946	0.432	1.291	1.498	2.737	1.935	0.926	1.450	1.147	1.498	0.380	-1.011	-1.142
object_378_0	5	2.545	4.311	58.400	2.441	2.093	0.650	1.609	0.487	0.058	2.686	0.442	1.131	1.542	2.900	2.012	0.943	1.555	1.212	1.552	1.605	-0.894	-0.612
object_379_0	5	2.965	4.763	62.877	2.745	2.577	0.591	1.730	0.357	0.038	3.828	0.624	1.525	1.733	3.170	2.162	0.883	1.836	1.380	1.733	4.565	-0.894	1.302
object_380_0	5	1.993	3.759	58.368	1.983	1.643	0.564	1.663	0.270	0.134	2.057	0.653	1.465	1.240	2.178	1.670	0.867	1.832	0.891	1.242	-2.702	1.995	0.316
object_380_1	5	2.769	4.561	61.849	2.628	2.400	0.574	1.700	0.382	0.041	3.645	0.586	1.148	1.611	3.001	2.066	0.928	1.517	1.277	1.617	3.389	-0.308	-0.263
object_381_0	5	2.922	4.705	60.721	2.718	2.473	0.646	1.770	0.305	0.038	4.311	0.741	1.051	1.602	3.052	2.084	0.964	1.289	1.284	1.603	4.291	0.338	-1.194
object_382_0	5	2.760	4.499	54.822	2.627	2.103	0.781	1.737	0.353	0.040	3.973	0.687	1.084	1.576	2.923	2.028	0.927	1.578	1.230	1.576	2.795	-0.513	-0.966
object_383_0	5	2.257	3.993	54.551	2.215	1.639	0.764	1.689	0.273	0.084	2.603	0.606	1.153	1.334	2.474	1.799	0.944	1.415	1.009	1.337	-0.789	1.018	-1.551
object_383_1	5	2.353	4.089	54.548	2.351	1.693	0.785	1.693	0.271	0.056	2.940	0.521	1.063	1.412	2.636	1.882	0.935	1.283	1.089	1.422	0.260	0.275	-1.688
object_383_2	5	2.187	3.922	54.346	2.044	1.474	0.813	1.712	0.248	0.158	1.864	0.605	1.348	1.325	2.405	1.774	0.906	1.928	0.967	1.325	-1.874	1.317	-0.204
object_383_3	5	2.743	4.546	63.517	2.227	2.639	0.216	1.749	0.237	0.245	1.609	0.858	2.228	1.646	2.810	2.020	0.738	2.470	1.247	1.646	1.845	1.999	5.288
object_383_4	5	2.998	4.778	60.289	2.863	2.529	0.661	1.757	0.307	0.023	5.024	0.628	1.246	1.700	3.199	2.162	0.942	1.488	1.369	1.702	5.188	-0.839	-0.484
object_383_5	5	2.279	4.007	53.532	2.318	1.456	0.855	1.696	0.272	0.055	2.765	0.495	1.241	1.436	2.585	1.876	0.854	1.491	1.088	1.437	-0.408	-0.315	-0.627
object_383_6	5	1.397	3.113	51.990	1.762	0.088	0.991	1.264	0.653	0.094	1.353	0.209	1.306	1.186	2.077	1.631	0.821	2.028	0.874	1.197	-6.634	-2.476	-0.388
object_384_0	5	2.959	4.704	55.519	2.762	2.451	0.691	1.758	0.295	0.034	4.262	0.660	1.132	1.659	3.140	2.132	0.945	1.291	1.337	1.671	4.530	-0.484	-1.036
object_384_1	5	2.570	4.290	52.532	2.525	1.303	0.949	1.687	0.362	0.042	3.717	0.612	1.106	1.489	2.783	1.955	0.940	1.242	1.167	1.490	1.243	-0.821	-2.044
object_385_0	5	1.759	3.469	51.282	2.085	0.000	1.000	1.538	0.390	0.049	2.745	0.415	1.167	1.202	2.141	1.646	0.886	1.324	0.868	1.202	-4.232	-0.765	-2.340
object_385_1	5	2.773	4.499	53.244	2.746	1.819	0.890	1.725	0.284	0.024	4.884	0.617	1.406	1.622	2.983	2.058	0.927	1.634	1.260	1.624	3.122	-1.402	-0.828
object_386_0	5	2.239	3.985	55.659	2.278	1.672	0.735	1.653	0.331	0.061	2.691	0.504	1.494	1.428	2.537	1.848	0.872	2.372	1.050	1.429	-0.880	-0.495	0.859
object_387_0	5	2.607	4.364	57.208	2.480	2.163	0.643	1.695	0.371	0.056	3.302	0.646	1.255	1.513	2.796	1.961	0.939	1.483	1.172	1.513	1.860	0.126	-0.724
object_387_1	5	3.029	4.812	60.712	2.702	2.698	0.534	1.778	0.282	0.053	3.561	0.711	1.151	1.688	3.177	2.151	0.943	1.275	1.368	1.688	4.997	0.428	-0.348
object_388_0	5	3.129	4.914	60.976	2.780	2.726	0.605	1.796	0.256	0.047	3.772	0.728	1.370	1.780	3.267	2.204	0.910	1.589	1.406	1.780	5.584	-0.159	0.678
object_388_1	5	1.889	3.632	55.299	1.886	1.349	0.724	1.603	0.348	0.164	1.705	0.544	1.295	1.213	2.154	1.654	0.879	1.340	0.873	1.213	-3.516	1.527	-0.914
object_389_0	5	3.028	4.794	58.337	2.778	2.628	0.603	1.776	0.299	0.037	4.333	0.730	1.114	1.670	3.165	2.141	0.960	1.325	1.338	1.679	5.033	0.009	-0.881
object_389_1	5	2.226	3.967	54.999	2.185	1.674	0.726	1.716	0.253	0.090	2.484	0.641	1.310	1.350	2.419	1.790	0.870	1.612	0.994	1.352	-1.089	1.068	-0.362
object_389_2	5	3.076	4.821	55.707	2.909	2.539	0.710	1.761	0.300	0.023	5.117	0.632	1.261	1.743	3.275	2.200	0.944	1.454	1.409	1.743	5.577	-1.263	-0.659
object_389_3	5	2.720	4.441	52.556	2.780	1.378	0.956	1.656	0.378	0.018	4.860	0.461	1.213	1.649	3.057	2.094	0.930	1.451	1.304	1.649	2.966	-2.510	-1.458
object_390_0	5	1.879	3.596	52.136	2.081	0.332	0.985	1.615	0.350	0.066	2.524	0.488	1.184	1.235	2.190	1.679	0.855	1.711	0.871	1.238	-3.782	-0.363	-1.303
object_390_1	5	2.284	4.033	56.097	2.098	1.835	0.650	1.751	0.214	0.154	2.103	0.740	1.139	1.315	2.415	1.776	0.919	1.496	0.984	1.331	-0.884	2.417	-0.819
object_390_2	5	2.198	3.921	52.741	2.297	1.054	0.935	1.655	0.309	0.051	3.015	0.518	1.338	1.372	2.484	1.818	0.886	1.611	1.029	1.379	-1.249	-0.549	-1.040
object_391_0	5	2.010	3.748	54.682	1.962	1.395	0.767	1.628	0.326	0.153	1.602	0.458	1.279	1.305	2.349	1.758	0.857	1.441	0.994	1.309	-2.553	0.795	-0.429
object_391_1	5	2.540	4.283	55.256	2.298	1.954	0.744	1.794	0.171	0.111	2.475	0.725	1.176	1.437	2.680	1.904	0.936	1.318	1.110	1.439	0.970	1.717	-1.094
object_392_0	5	2.003	3.732	53.514	1.968	1.126	0.877	1.722	0.240	0.147	2.060	0.672	1.111	1.183	2.176	1.654	0.927	1.213	0.867	1.187	-2.976	2.160	-2.122
object_392_1	5	2.828	4.561	54.073	2.637	2.049	0.835	1.776	0.267	0.045	4.009	0.753	1.052	1.558	2.952	2.034	0.961	1.232	1.238	1.559	3.185	0.134	-1.820
object_392_2	5	1.785	3.505	52.470	1.953	0.701	0.934	1.510	0.405	0.095	1.932	0.435	1.607	1.267	2.146	1.667	0.815	1.617	0.897	1.267	-4.302	-0.636	-0.192
object_393_0	5	2.094	3.828	54.203	2.075	1.353	0.826	1.613	0.349	0.110	1.869	0.477	1.233	1.373	2.416	1.804	0.808	1.573	1.019	1.373	-2.089	-0.064	0.012
object_393_1	5	2.076	3.806	53.698	2.212	1.287	0.846	1.524	0.485	0.056	2.518	0.393	1.313	1.381	2.482	1.811	0.909	1.790	1.034	1.381	-1.819	-1.310	-0.783
object_393_2	5	1.726	3.440	51.766	1.839	0.040	0.998	1.634	0.293	0.140	2.031	0.651	1.321	1.101	1.913	1.531	0.891	1.466	0.751	1.101	-5.366	1.396	-1.894
object_393_3	5	2.225	3.962	54.519	2.158	1.585	0.777	1.665	0.294	0.102	2.157	0.528	1.108	1.368	2.502	1.824	0.899	1.297	1.044	1.369	-0.974	0.702	-1.201
object_393_4	5	1.300	3.012	51.526	1.730	0.000	1.000	1.112	0.824	0.087	1.070	0.118	1.060	1.243	2.228	1.700	0.844	1.903	0.910	1.261	-6.657	-3.668	-0.921
object_393_5	5	1.928	3.643	51.832	2.147	0.492	0.975	1.510	0.418	0.054	2.408	0.396	1.849	1.358	2.331	1.766	0.793	2.036	1.010	1.358	-3.358	-1.986	0.784
object_394_0	5	1.875	3.645	58.831	1.736	1.559	0.531	1.687	0.251	0.318	1.485	0.803	1.318	1.120	1.971	1.565	0.873	1.566	0.782	1.126	-4.058	4.193	-0.008
object_395_0	5	1.875	3.601	53.247	1.924	0.892	0.909	1.604	0.343	0.134	1.764	0.548	1.726	1.275	2.136	1.678	0.759	1.427	0.911	1.275	-3.948	0.268	0.448
object_395_1	5	2.359	4.092	54.139	2.148	1.634	0.816	1.777	0.180	0.145	2.176	0.757	1.462	1.373	2.480	1.810	0.908	1.761	1.034	1.375	-0.702	1.746	-0.196
object_396_0	5	1.959	3.681	52.647	2.014	0.638	0.963	1.617	0.350	0.107	1.945	0.455	1.159	1.272	2.302	1.725	0.894	1.635	0.936	1.283	-3.228	-0.015	-1.339
object_396_1	5	1.704	3.414	51.196	2.184	0.027	0.999	1.385	0.520	0.027	2.768	0.242	1.148	1.283	2.320	1.741	0.864	1.441	0.959	1.296	-3.948	-2.571	-1.881
object_397_0	5	2.138	3.925	61.239	2.028	1.854	0.488	1.710	0.266	0.152	1.867	0.641	1.669	1.344	2.331	1.757	0.825	2.129	0.962	1.345	-1.743	1.841	1.850
object_398_0	5	2.597	4.331	54.207	2.516	1.926	0.789	1.663	0.472	0.046	3.292	0.558	1.180	1.551	2.851	1.999	0.897	1.807	1.201	1.552	1.511	-1.314	-0.332
object_398_1	5	2.490	4.231	55.086	2.340	1.939	0.722	1.656	0.402	0.081	2.609	0.592	1.239	1.474	2.718	1.924	0.932	1.453	1.126	1.474	0.712	0.028	-0.859
object_398_2	5	3.029	4.760	53.866	2.781	2.182	0.859	1.796	0.246	0.037	4.207	0.701	1.048	1.676	3.183	2.157	0.930	1.189	1.370	1.694	4.679	-0.602	-1.344
object_398_3	5	2.568	4.354	60.988	2.196	2.337	0.416	1.697	0.336	0.189	1.836	0.799	1.592	1.514	2.666	1.932	0.797	2.174	1.128	1.519	0.630	1.546	2.752
object_398_4	5	2.947	4.713	58.413	2.715	2.543	0.606	1.772	0.265	0.041	3.838	0.677	1.066	1.668	3.116	2.131	0.898	1.369	1.344	1.671	4.453	-0.040	-0.284
object_399_0	5	2.191	3.937	55.790	2.257	1.764	0.633	1.550	0.462	0.060	1.981	0.323	2.375	1.585	2.681	1.960	0.724	3.082	1.209	1.585	-1.063	-2.708	4.721
object_401_0	5	3.434	5.173	54.754	3.263	2.770	0.784	1.795	0.254	0.010	6.596	0.543	1.801	2.036	3.700	2.444	0.815	1.967	1.660	2.036	8.371	-3.653	2.082
object_402_0	5	1.988	3.727	54.867	2.020	1.398	0.754	1.684	0.235	0.111	2.222	0.629	1.470	1.247	2.189	1.674	0.873	1.553	0.894	1.247	-2.752	1.545	-0.532
object_402_1	5	2.339	4.062	52.803	2.604	1.338	0.905	1.504	0.515	0.017	3.905	0.295	1.533	1.572	2.869	2.012	0.878	1.540	1.233	1.580	0.750	-3.296	-0.504
object_402_2	5	2.025	3.754	53.509	1.879	1.191	0.863	1.751	0.187	0.232	1.829	0.859	1.297	1.175	2.091	1.617	0.903	1.559	0.825	1.176	-3.383	3.192	-1.042
object_402_3	5	2.634	4.392	57.277	2.423	2.089	0.717	1.720	0.329	0.077	3.030	0.755	1.315	1.503	2.756	1.941	0.939	1.556	1.147	1.503	1.631	0.649	-0.570
object_402_4	5	2.038	3.763	53.099	2.025	1.069	0.902	1.721	0.207	0.122	2.299	0.734	1.434	1.219	2.173	1.664	0.879	1.625	0.879	1.220	-2.961	1.680	-0.870
object_402_5	5	2.999	4.750	56.391	2.815	2.434	0.729	1.765	0.284	0.029	4.567	0.660	1.259	1.706	3.179	2.155	0.931	1.310	1.362	1.708	4.903	-0.778	-0.722
object_403_0	5	1.850	3.569	52.356	2.095	0.722	0.940	1.600	0.324	0.058	2.846	0.543	1.456	1.202	2.115	1.640	0.858	1.871	0.839	1.208	-3.891	-0.119	-0.822
object_403_1	5	2.873	4.622	55.996	2.770	2.292	0.739	1.728	0.341	0.027	4.509	0.596	1.277	1.658	3.098	2.116	0.925	1.491	1.329	1.665	4.033	-1.175	-0.596
object_403_2	5	2.318	4.036	52.283	2.496	1.012	0.955	1.587	0.495	0.027	3.727	0.433	1.031	1.457	2.682	1.925	0.854	1.564	1.143	1.483	-0.171	-2.295	-1.214
object_403_3	5	2.939	4.764	66.881	2.436	2.739	0.369	1.809	0.211	0.147	2.351	0.870	1.237	1.615	2.999	2.065	0.932	1.390	1.275	1.618	3.954	2.661	0.683
object_403_4	5	2.658	4.471	65.095	2.092	2.437	0.401	1.864	0.100	0.374	1.471	0.905	1.385	1.508	2.701	1.924	0.894	1.462	1.145	1.508	1.565	4.693	1.441
object_404_0	5	3.551	5.337	61.136	3.024	3.272	0.473	1.858	0.176	0.040	4.377	0.793	1.134	1.920	3.651	2.383	0.967	1.215	1.587	1.920	8.798	0.187	-0.004
object_404_1	5	2.684	4.488	63.629	2.325	2.342	0.548	1.845	0.128	0.136	2.332	0.846	1.631	1.547	2.757	1.957	0.875	1.670	1.167	1.547	2.088	2.426	1.365
object_405_0	5	2.667	4.386	52.411	2.662	0.849	0.987	1.714	0.326	0.028	4.517	0.605	1.252	1.559	2.885	2.007	0.935	1.343	1.221	1.559	1.982	-1.474	-1.835
object_405_1	5	2.863	4.637	59.395	2.465	2.527	0.539	1.793	0.221	0.108	2.623	0.809	1.288	1.580	2.955	2.046	0.915	1.331	1.259	1.584	3.266	1.630	0.084
object_406_0	5	3.147	4.921	59.424	2.768	2.809	0.541	1.805	0.233	0.051	3.792	0.771	1.074	1.712	3.260	2.189	0.957	1.241	1.396	1.721	5.743	0.602	-0.588
object_406_1	5	3.627	5.431	63.594	3.054	3.356	0.465	1.859	0.164	0.042	3.808	0.712	1.888	2.067	3.775	2.473	0.847	1.640	1.702	2.067	9.195	-0.875	3.044
object_407_0	5	1.737	3.482	55.546	1.792	1.249	0.693	1.562	0.386	0.179	1.524	0.503	1.515	1.171	2.035	1.609	0.825	2.141	0.839	1.180	-4.825	1.017	0.798
object_407_1	5	3.025	4.769	55.451	2.820	2.457	0.731	1.728	0.335	0.030	3.916	0.544	1.621	1.813	3.289	2.228	0.858	1.907	1.461	1.814	4.880	-2.105	1.425
object_408_0	5	2.352	4.086	54.183	2.261	1.628	0.816	1.726	0.255	0.085	2.643	0.641	1.180	1.368	2.546	1.839	0.925	1.311	1.059	1.373	-0.247	0.952	-1.461
object_408_1	5	2.105	3.837	53.946	2.281	1.410	0.806	1.609	0.364	0.044	3.034	0.481	1.679	1.396	2.423	1.799	0.841	1.823	1.009	1.396	-1.548	-0.894	0.271
object_408_2	5	2.672	4.430	57.277	2.541	2.215	0.653	1.712	0.376	0.049	3.618	0.673	1.132	1.527	2.845	1.983	0.950	1.303	1.192	1.527	2.416	0.155	-1.224
object_409_0	5	2.584	4.367	60.689	2.385	2.200	0.589	1.693	0.367	0.082	2.742	0.673	1.307	1.504	2.756	1.947	0.917	1.426	1.164	1.505	1.590	0.725	-0.197
object_410_0	5	2.662	4.420	57.166	2.620	2.053	0.756	1.705	0.354	0.033	4.203	0.630	1.156	1.530	2.863	1.996	0.934	1.251	1.203	1.532	2.498	-0.396	-1.402
object_411_0	5	2.279	4.014	54.323	2.331	1.600	0.796	1.612	0.368	0.052	2.497	0.375	1.263	1.487	2.705	1.933	0.867	1.375	1.154	1.487	-0.053	-1.049	-0.560
object_411_1	5	2.423	4.172	56.214	2.254	1.959	0.660	1.757	0.203	0.103	2.454	0.667	1.121	1.393	2.598	1.864	0.930	1.261	1.073	1.395	0.411	1.748	-1.186
object_412_0	5	2.082	3.836	56.676	2.011	1.647	0.641	1.709	0.266	0.144	2.019	0.634	1.107	1.245	2.280	1.706	0.928	1.424	0.909	1.251	-2.039	2.265	-1.246
object_412_1	5	2.141	3.880	54.842	2.205	1.455	0.801	1.683	0.265	0.067	2.797	0.603	1.321	1.331	2.361	1.759	0.876	1.392	0.984	1.332	-1.418	0.694	-0.977
object_413_0	5	2.403	4.151	55.930	2.232	1.941	0.659	1.754	0.209	0.109	2.302	0.662	1.298	1.449	2.582	1.870	0.874	1.792	1.074	1.449	0.107	1.239	0.292
object_413_1	5	2.347	4.072	53.014	2.335	1.245	0.925	1.713	0.248	0.060	2.933	0.595	1.306	1.431	2.573	1.867	0.866	1.774	1.077	1.435	-0.434	-0.248	-0.455
object_413_2	5	2.904	4.677	59.280	2.515	2.566	0.542	1.782	0.240	0.094	2.799	0.784	1.125	1.599	3.010	2.068	0.939	1.216	1.274	1.602	3.693	1.440	-0.485
object_413_3	5	2.315	4.045	53.675	2.375	1.453	0.867	1.637	0.342	0.046	2.933	0.424	1.054	1.440	2.688	1.908	0.937	1.206	1.119	1.440	0.117	-0.656	-1.958
object_413_4	5	1.473	3.184	51.441	1.824	0.000	1.000	1.418	0.484	0.084	1.999	0.392	1.251	1.099	1.879	1.523	0.856	1.471	0.747	1.099	-6.472	-0.645	-1.869
object_414_0	5	1.465	3.169	50.617	1.990	0.000	1.000	1.362	0.544	0.038	2.318	0.249	1.471	1.204	2.070	1.625	0.829	2.134	0.862	1.205	-5.913	-2.557	-0.487
object_414_1	5	1.888	3.608	52.406	2.020	0.464	0.975	1.612	0.359	0.088	2.354	0.551	1.346	1.225	2.147	1.649	0.889	1.641	0.850	1.225	-3.869	0.136	-1.386
object_414_2	5	2.358	4.072	51.785	2.561	0.262	0.996	1.555	0.524	0.022	3.907	0.357	1.165	1.520	2.805	1.969	0.924	1.346	1.188	1.522	0.201	-2.966	-2.035
object_414_3	5	1.916	3.641	53.088	1.903	0.886	0.919	1.680	0.259	0.162	1.944	0.676	1.136	1.140	2.085	1.615	0.903	1.479	0.817	1.151	-3.933	1.979	-1.714
object_414_4	5	2.479	4.207	53.501	2.506	1.588	0.875	1.562	0.557	0.037	2.657	0.324	1.927	1.676	2.967	2.081	0.801	2.457	1.326	1.676	0.859	-3.698	2.411
object_414_5	5	2.674	4.418	55.444	2.545	2.185	0.677	1.697	0.380	0.048	3.332	0.575	1.088	1.566	2.914	2.023	0.929	1.251	1.223	1.566	2.469	-0.370	-1.122
object_415_0	5	2.904	4.680	59.603	2.502	2.608	0.496	1.770	0.285	0.100	2.746	0.784	1.142	1.603	3.010	2.063	0.962	1.277	1.274	1.604	3.715	1.443	-0.493
object_416_0	5	1.811	3.521	51.313	2.116	0.000	1.000	1.570	0.347	0.048	2.918	0.459	1.128	1.188	2.149	1.651	0.885	1.850	0.842	1.194	-4.229	-0.684	-1.779
object_416_1	5	2.467	4.219	56.475	2.347	2.025	0.642	1.726	0.250	0.075	2.566	0.570	1.379	1.508	2.711	1.938	0.861	1.705	1.142	1.510	0.857	0.359	0.477
object_416_2	5	2.670	4.443	59.367	2.501	2.242	0.629	1.687	0.428	0.059	2.991	0.555	1.226	1.568	2.925	2.025	0.943	1.563	1.230	1.568	2.364	-0.327	-0.389
object_416_3	5	2.416	4.157	55.070	2.326	1.841	0.738	1.741	0.237	0.073	2.803	0.636	1.058	1.408	2.613	1.879	0.901	1.429	1.088	1.417	0.380	0.893	-1.059
object_416_4	5	2.241	3.968	53.320	2.351	1.324	0.885	1.622	0.326	0.044	3.100	0.456	1.088	1.392	2.583	1.859	0.919	1.384	1.071	1.396	-0.557	-0.618	-1.752
object_417_0	5	2.122	3.842	52.374	2.210	0.703	0.969	1.642	0.315	0.063	2.635	0.489	1.080	1.325	2.434	1.789	0.901	1.428	0.996	1.334	-1.909	-0.315	-1.830
object_417_1	5	2.315	4.058	55.272	2.448	1.747	0.734	1.497	0.729	0.033	2.854	0.293	1.135	1.541	2.849	1.992	0.919	1.496	1.194	1.541	0.478	-2.762	-0.930
object_417_2	5	1.694	3.405	51.420	2.151	0.000	1.000	1.311	0.606	0.031	2.074	0.167	1.705	1.448	2.471	1.834	0.800	2.340	1.075	1.448	-3.967	-4.228	0.970
object_417_3	5	2.562	4.298	54.510	2.499	1.855	0.806	1.775	0.197	0.046	3.728	0.673	1.174	1.476	2.734	1.928	0.949	1.318	1.138	1.476	1.658	0.564	-1.625
object_418_0	5	1.559	3.273	51.746	1.917	0.197	0.984	1.386	0.455	0.067	2.107	0.337	1.199	1.137	2.032	1.593	0.881	1.502	0.811	1.143	-5.634	-0.988	-1.963
object_418_1	5	2.306	4.041	54.380	2.436	1.632	0.793	1.493	0.650	0.034	2.769	0.317	1.372	1.570	2.805	1.994	0.826	2.132	1.193	1.577	-0.059	-3.228	0.918
object_419_0	5	2.513	4.252	54.863	2.446	1.907	0.755	1.650	0.454	0.053	3.158	0.573	1.087	1.474	2.755	1.946	0.916	1.405	1.155	1.496	1.061	-0.615	-1.153
object_419_1	5	2.364	4.108	55.510	2.448	1.827	0.714	1.625	0.370	0.037	3.457	0.475	1.284	1.464	2.687	1.910	0.926	1.437	1.126	1.464	0.636	-0.658	-1.056
object_419_2	5	1.618	3.330	51.606	1.891	0.052	0.997	1.501	0.449	0.086	2.039	0.428	1.765	1.174	1.986	1.582	0.836	2.555	0.793	1.174	-6.004	-1.159	0.472
object_420_0	5	1.006	2.714	51.079	1.565	0.000	1.000	0.944	0.797	0.094	0.782	0.085	1.852	1.281	2.076	1.672	0.677	2.068	0.919	1.283	-8.282	-4.653	1.809
object_420_1	5	2.569	4.376	64.155	2.299	2.182	0.593	1.798	0.174	0.118	2.391	0.718	1.209	1.465	2.712	1.920	0.937	1.364	1.133	1.465	1.574	2.317	-0.364
object_421_0	5	2.719	4.555	68.564	2.306	2.480	0.425	1.753	0.282	0.161	2.246	0.842	1.120	1.495	2.794	1.955	0.963	1.262	1.160	1.495	2.417	2.946	-0.212
object_422_0	5	2.339	4.100	57.575	2.294	1.892	0.648	1.686	0.277	0.071	2.705	0.580	1.182	1.408	2.576	1.862	0.895	1.432	1.081	1.419	0.116	0.769	-0.642
object_422_1	5	2.420	4.154	54.218	2.573	1.681	0.821	1.516	0.533	0.024	3.019	0.293	2.412	1.710	2.953	2.094	0.733	2.501	1.343	1.710	0.829	-4.257	3.720
object_422_2	5	2.480	4.216	54.443	2.514	1.853	0.768	1.624	0.490	0.036	3.647	0.507	1.022	1.471	2.775	1.952	0.932	1.584	1.146	1.493	1.057	-1.227	-1.350
object_422_3	5	1.720	3.431	51.375	2.061	0.040	0.998	1.465	0.420	0.050	2.162	0.269	1.218	1.269	2.291	1.726	0.869	1.999	0.935	1.274	-4.344	-1.873	-0.998
object_422_4	5	2.438	4.174	54.481	2.564	1.754	0.797	1.515	0.487	0.026	3.095	0.281	1.626	1.644	2.990	2.073	0.876	1.660	1.299	1.647	1.450	-2.984	0.397
object_423_0	5	1.769	3.514	55.583	2.033	1.250	0.715	1.436	0.572	0.063	1.847	0.253	1.232	1.307	2.366	1.767	0.855	1.869	0.975	1.319	-3.392	-1.516	-0.158
object_423_1	5	2.191	3.937	55.796	2.216	1.655	0.715	1.611	0.372	0.072	2.361	0.497	1.733	1.416	2.495	1.843	0.810	1.918	1.075	1.418	-1.259	-0.564	1.223
object_423_2	5	1.819	3.535	51.903	2.011	0.326	0.983	1.637	0.284	0.079	2.624	0.576	1.060	1.112	2.059	1.592	0.941	1.384	0.798	1.124	-4.211	0.945	-2.847
object_423_3	5	2.889	4.638	56.108	2.733	2.396	0.680	1.725	0.342	0.033	4.092	0.587	1.220	1.672	3.120	2.121	0.949	1.476	1.330	1.672	4.140	-0.897	-0.683
object_423_4	5	3.116	4.914	62.813	2.726	2.828	0.486	1.799	0.244	0.058	3.467	0.742	1.139	1.723	3.245	2.186	0.940	1.344	1.386	1.723	5.565	0.740	0.033
object_423_5	5	2.861	4.628	58.418	2.596	2.476	0.590	1.746	0.333	0.059	3.134	0.649	1.507	1.686	3.049	2.100	0.888	1.664	1.301	1.686	3.584	-0.299	0.873
object_424_0	5	2.705	4.432	53.370	2.723	1.745	0.892	1.687	0.360	0.023	4.661	0.536	1.277	1.605	2.976	2.054	0.927	1.443	1.265	1.608	2.801	-1.734	-1.250
object_424_1	5	2.884	4.653	58.772	2.657	2.512	0.577	1.725	0.346	0.047	3.324	0.607	1.557	1.722	3.101	2.135	0.853	1.969	1.334	1.722	3.766	-0.943	1.676
object_424_2	5	2.709	4.440	53.910	2.703	1.925	0.837	1.689	0.319	0.025	4.353	0.550	1.302	1.629	2.968	2.064	0.870	1.423	1.285	1.630	2.851	-1.546	-0.511
object_425_0	5	2.222	3.993	58.981	2.112	1.820	0.610	1.694	0.259	0.125	2.060	0.592	1.113	1.348	2.450	1.798	0.896	1.439	1.013	1.351	-0.887	1.718	-0.578
object_425_1	5	2.324	4.069	55.666	2.305	1.727	0.752	1.700	0.264	0.065	2.918	0.590	1.034	1.371	2.553	1.840	0.938	1.365	1.045	1.371	-0.092	0.815	-1.652
object_425_2	5	1.587	3.303	52.001	1.726	0.000	1.000	1.574	0.314	0.171	1.778	0.626	1.230	1.038	1.790	1.476	0.864	1.440	0.695	1.038	-6.435	1.578	-1.863
object_426_0	5	2.645	4.379	54.179	2.709	1.898	0.823	1.638	0.433	0.021	4.298	0.433	1.155	1.632	3.009	2.076	0.903	1.452	1.282	1.639	2.712	-2.201	-0.942
object_427_0	5	2.224	3.970	55.790	2.347	1.688	0.714	1.545	0.381	0.043	2.622	0.363	1.911	1.514	2.663	1.928	0.806	2.259	1.163	1.515	-0.584	-1.893	2.025
object_427_1	5	1.854	3.576	52.645	2.067	0.425	0.977	1.566	0.353	0.066	2.371	0.430	1.375	1.251	2.221	1.692	0.864	1.420	0.915	1.251	-3.665	-0.512	-1.379
object_427_2	5	2.119	3.885	58.421	2.028	1.767	0.562	1.668	0.281	0.145	1.814	0.568	1.574	1.339	2.364	1.769	0.841	1.542	1.006	1.349	-1.673	1.503	0.677
object_427_3	5	2.303	4.076	59.267	2.273	1.935	0.576	1.712	0.262	0.072	2.658	0.605	1.573	1.436	2.521	1.848	0.839	1.828	1.039	1.439	-0.206	0.754	0.990
object_428_0	5	1.599	3.315	51.937	1.921	0.440	0.956	1.473	0.413	0.072	2.024	0.340	1.196	1.155	2.068	1.614	0.868	1.583	0.852	1.162	-5.181	-0.660	-1.588
object_428_1	5	2.478	4.256	59.982	2.245	2.136	0.549	1.779	0.192	0.122	2.317	0.711	1.152	1.411	2.626	1.880	0.923	1.337	1.099	1.426	0.875	2.297	-0.556
object_428_2	5	2.428	4.210	60.514	2.287	2.118	0.514	1.742	0.227	0.090	2.583	0.659	1.444	1.444	2.609	1.875	0.908	1.522	1.097	1.444	0.757	1.593	0.131
object_428_3	5	2.641	4.421	60.199	2.452	2.203	0.638	1.709	0.349	0.069	3.091	0.692	1.241	1.518	2.801	1.962	0.947	1.605	1.155	1.518	1.950	0.580	-0.457
object_429_0	5	3.014	4.802	61.436	2.890	2.563	0.647	1.716	0.369	0.022	4.842	0.534	1.155	1.742	3.286	2.205	0.945	1.261	1.424	1.746	5.567	-1.310	-0.702
object_429_1	5	1.715	3.431	51.990	2.024	0.492	0.959	1.498	0.417	0.058	2.605	0.441	1.211	1.148	2.071	1.608	0.898	1.631	0.829	1.154	-4.657	-0.492	-1.923
object_429_2	5	2.696	4.479	60.662	2.602	2.308	0.593	1.652	0.388	0.039	3.437	0.492	1.206	1.618	3.004	2.066	0.937	1.373	1.282	1.618	3.076	-0.668	-0.489
object_429_3	5	2.747	4.498	56.371	2.641	2.230	0.698	1.698	0.347	0.037	3.688	0.575	1.630	1.668	2.987	2.074	0.869	1.548	1.294	1.668	3.051	-1.154	0.587
object_430_0	5	2.848	4.597	56.118	2.498	2.333	0.696	1.749	0.302	0.089	2.780	0.732	1.119	1.590	2.984	2.054	0.945	1.301	1.263	1.597	3.083	0.624	-0.818
object_431_0	5	2.095	3.828	54.098	2.131	1.389	0.811	1.600	0.361	0.086	1.995	0.420	1.702	1.426	2.471	1.831	0.811	2.137	1.049	1.426	-1.982	-0.918	1.311
object_431_1	5	3.123	4.912	61.530	2.723	2.859	0.457	1.782	0.278	0.060	3.228	0.696	1.349	1.789	3.280	2.214	0.895	1.579	1.412	1.790	5.547	0.094	1.129
object_431_2	5	2.412	4.134	52.718	2.629	1.403	0.906	1.464	0.753	0.018	3.477	0.229	1.149	1.612	3.052	2.087	0.948	1.477	1.296	1.614	1.329	-4.101	-1.482
object_432_0	5	2.940	4.713	59.362	2.680	2.560	0.584	1.766	0.283	0.048	3.637	0.683	1.340	1.669	3.105	2.119	0.925	1.525	1.339	1.670	4.314	0.027	0.129
object_432_1	5	2.493	4.244	56.288	2.379	2.063	0.632	1.678	0.372	0.068	3.026	0.691	1.264	1.430	2.654	1.898	0.906	1.648	1.102	1.445	0.731	0.432	-0.367
object_432_2	5	2.663	4.472	64.396	2.389	2.378	0.483	1.707	0.334	0.097	2.464	0.640	1.270	1.542	2.857	1.997	0.916	1.283	1.214	1.544	2.324	1.163	0.083
object_432_3	5	2.474	4.259	60.920	2.028	2.237	0.425	1.807	0.146	0.330	1.461	0.785	1.334	1.436	2.580	1.863	0.897	1.617	1.074	1.436	0.284	3.925	1.040
object_433_0	5	2.681	4.431	56.171	2.750	2.126	0.723	1.622	0.417	0.019	4.411	0.408	1.124	1.642	3.071	2.105	0.911	1.652	1.304	1.658	3.155	-2.149	-0.540
object_433_1	5	1.687	3.416	53.565	2.025	0.962	0.832	1.387	0.539	0.055	2.131	0.282	1.331	1.279	2.237	1.697	0.877	1.730	0.914	1.279	-4.089	-1.607	-0.835
object_434_0	6	2.604	4.354	56.111	2.250	2.140	0.660	1.837	0.134	0.160	2.184	0.817	1.280	1.459	2.692	1.911	0.933	1.368	1.119	1.462	1.279	2.560	-0.499
object_435_0	6	2.477	4.222	55.634	2.475	1.674	0.846	1.721	0.242	0.042	3.280	0.527	1.285	1.519	2.755	1.959	0.863	1.574	1.173	1.522	1.076	-0.529	-0.318
object_436_0	6	2.165	3.911	55.641	1.878	1.654	0.699	1.789	0.165	0.322	1.560	0.848	1.059	1.201	2.237	1.685	0.925	1.365	0.898	1.228	-2.251	4.223	-1.048
object_436_1	6	3.248	5.046	62.745	2.790	2.839	0.610	1.817	0.199	0.058	3.100	0.759	2.420	1.922	3.368	2.299	0.741	2.190	1.555	1.922	5.894	-1.030	4.776
object_437_0	6	2.845	4.610	58.191	2.673	2.401	0.642	1.735	0.331	0.040	3.952	0.668	1.247	1.612	3.021	2.076	0.927	1.375	1.291	1.628	3.717	-0.234	-0.540
object_437_1	6	3.261	5.017	56.997	2.892	2.813	0.644	1.833	0.189	0.038	4.567	0.813	1.045	1.762	3.351	2.232	0.968	1.231	1.436	1.762	6.580	0.216	-0.997
object_437_2	6	2.045	3.788	55.373	1.874	1.448	0.756	1.766	0.182	0.249	1.734	0.806	1.123	1.179	2.138	1.635	0.928	1.231	0.843	1.181	-2.850	3.726	-1.567
object_437_3	6	2.736	4.467	53.802	2.635	1.962	0.834	1.729	0.309	0.037	4.194	0.723	1.346	1.591	2.876	2.012	0.893	1.516	1.216	1.591	2.584	-0.665	-0.581
object_438_0	6	1.869	3.579	51.248	2.027	0.299	0.987	1.653	0.297	0.082	2.459	0.591	1.387	1.226	2.097	1.637	0.838	2.178	0.836	1.226	-4.246	0.008	-0.359
object_438_1	6	1.851	3.612	57.716	1.666	1.479	0.590	1.717	0.212	0.416	1.374	0.880	1.537	1.101	1.907	1.528	0.892	1.639	0.752	1.101	-4.526	4.964	0.221
object_438_2	6	2.776	4.511	54.391	2.443	2.049	0.814	1.780	0.250	0.098	2.823	0.827	1.250	1.555	2.858	1.992	0.941	1.421	1.199	1.555	2.305	0.919	-0.829
object_438_3	6	2.261	3.973	51.503	2.361	0.014	1.000	1.675	0.268	0.044	2.517	0.427	2.525	1.606	2.630	1.960	0.645	2.944	1.165	1.606	-1.652	-3.177	4.437
object_438_4	6	1.988	3.717	53.616	1.867	1.215	0.842	1.737	0.219	0.226	1.818	0.832	1.276	1.154	2.068	1.607	0.896	1.480	0.822	1.167	-3.553	3.084	-1.120
object_439_0	6	2.978	4.723	55.645	2.715	2.368	0.755	1.798	0.241	0.044	4.045	0.758	1.165	1.640	3.098	2.108	0.957	1.258	1.314	1.643	4.374	0.137	-1.195
object_440_0	6	2.547	4.320	59.276	2.109	2.144	0.607	1.854	0.111	0.268	1.778	0.905	1.321	1.405	2.590	1.859	0.935	1.402	1.066	1.406	0.620	3.928	-0.087
object_441_0	6	2.642	4.406	58.118	2.404	2.168	0.666	1.729	0.306	0.086	2.905	0.768	1.209	1.483	2.757	1.941	0.940	1.408	1.150	1.487	1.733	1.102	-0.775
object_441_1	6	2.060	3.798	54.723	2.039	1.469	0.753	1.720	0.235	0.121	2.304	0.691	1.270	1.244	2.221	1.677	0.926	1.392	0.893	1.244	-2.248	2.064	-1.423
object_441_2	6	2.635	4.389	56.711	2.460	1.982	0.780	1.714	0.332	0.065	3.261	0.762	1.361	1.526	2.753	1.947	0.910	1.583	1.155	1.526	1.622	0.216	-0.372
object_441_3	6	1.787	3.495	51.100	2.145	0.000	1.000	1.574	0.463	0.039	3.309	0.472	1.194	1.163	2.113	1.626	0.915	1.444	0.843	1.178	-4.128	-0.837	-2.625
object_442_0	6	1.911	3.663	56.392	1.797	1.441	0.673	1.710	0.239	0.260	1.654	0.816	1.135	1.113	2.000	1.579	0.873	1.510	0.785	1.144	-3.895	3.679	-0.718
object_442_1	6	2.599	4.371	59.135	2.411	2.164	0.635	1.691	0.383	0.075	2.934	0.686	1.161	1.477	2.763	1.944	0.943	1.490	1.147	1.484	1.561	0.608	-0.738
object_443_0	6	2.702	4.442	55.003	2.501	2.031	0.789	1.746	0.263	0.063	3.413	0.752	1.032	1.488	2.825	1.968	0.973	1.208	1.171	1.492	2.210	0.772	-1.915
object_444_0	6	2.656	4.394	54.681	2.618	2.005	0.779	1.702	0.362	0.033	4.095	0.592	1.119	1.535	2.884	2.005	0.938	1.356	1.215	1.547	2.396	-0.720	-1.437
object_445_0	6	1.979	3.692	51.605	2.294	0.351	0.987	1.536	0.403	0.031	3.326	0.386	1.338	1.334	2.393	1.772	0.887	1.670	0.987	1.334	-2.527	-1.764	-1.433
object_445_1	6	2.738	4.548	64.597	2.507	2.442	0.496	1.741	0.322	0.067	3.196	0.706	1.197	1.547	2.889	2.002	0.963	1.373	1.211	1.547	3.016	1.183	-0.483
object_446_0	6	2.870	4.641	58.928	2.740	2.362	0.691	1.716	0.334	0.031	4.097	0.592	1.502	1.698	3.098	2.127	0.877	1.686	1.349	1.698	3.964	-1.215	0.678
object_447_0	6	2.890	4.665	59.506	2.550	2.457	0.632	1.774	0.267	0.077	3.103	0.781	1.250	1.612	2.998	2.059	0.954	1.414	1.262	1.613	3.596	0.936	-0.417
object_447_1	6	2.201	3.922	52.602	2.323	1.126	0.922	1.642	0.323	0.045	2.991	0.492	1.481	1.422	2.509	1.847	0.820	2.072	1.054	1.427	-1.316	-1.240	0.391
object_448_0	6	3.126	4.859	54.014	2.836	2.296	0.853	1.813	0.221	0.036	4.545	0.790	1.175	1.725	3.229	2.179	0.934	1.366	1.390	1.726	5.277	-0.546	-0.939
object_448_1	6	2.258	4.001	55.344	2.126	1.632	0.769	1.760	0.197	0.127	2.275	0.718	1.031	1.294	2.402	1.769	0.918	1.513	0.972	1.313	-1.108	2.072	-1.257
object_448_2	6	1.826	3.563	54.519	1.909	1.168	0.795	1.631	0.291	0.128	1.736	0.613	2.937	1.317	2.038	1.669	0.630	2.856	0.935	1.317	-4.666	-0.395	5.134
object_449_0	6	2.807	4.566	57.502	2.600	2.374	0.632	1.758	0.309	0.051	3.613	0.712	1.274	1.597	2.954	2.042	0.930	1.501	1.250	1.603	3.269	0.190	-0.371
object_450_0	6	3.017	4.844	67.245	2.494	2.680	0.540	1.800	0.220	0.134	2.467	0.853	1.121	1.637	3.086	2.102	0.959	1.305	1.297	1.638	4.345	2.235	0.023
object_451_0	6	2.272	4.050	59.946	2.047	1.848	0.629	1.800	0.156	0.189	1.972	0.813	1.048	1.277	2.362	1.752	0.904	1.408	0.962	1.293	-0.979	3.441	-0.721
object_451_1	6	3.272	5.082	64.560	2.670	2.891	0.584	1.845	0.169	0.107	2.671	0.863	1.481	1.834	3.336	2.243	0.887	1.673	1.449	1.834	6.020	1.035	1.803
object_452_0	6	2.446	4.260	65.208	2.162	2.096	0.557	1.807	0.159	0.167	2.178	0.820	1.160	1.356	2.532	1.824	0.963	1.298	1.030	1.358	0.531	3.557	-0.792
object_452_1	6	2.294	4.030	54.465	2.249	1.607	0.800	1.756	0.209	0.078	2.965	0.729	1.251	1.322	2.432	1.777	0.946	1.301	0.984	1.325	-0.556	1.582	-1.749
object_453_0	6	2.687	4.435	56.043	2.620	2.022	0.785	1.699	0.361	0.035	3.996	0.587	1.176	1.555	2.918	2.019	0.954	1.448	1.218	1.555	2.546	-0.714	-1.286
object_454_0	6	2.732	4.545	65.119	2.369	2.342	0.594	1.731	0.302	0.124	2.259	0.715	1.192	1.549	2.878	2.015	0.885	1.509	1.233	1.570	2.341	1.298	0.584
object_455_0	6	2.810	4.645	68.299	2.450	2.462	0.554	1.762	0.262	0.102	2.707	0.785	1.156	1.564	2.916	2.017	0.956	1.417	1.221	1.564	3.182	1.889	-0.111
object_455_1	6	2.408	4.188	60.326	1.998	2.033	0.582	1.840	0.122	0.324	1.609	0.878	1.123	1.331	2.464	1.792	0.955	1.262	0.997	1.331	-0.271	4.635	-0.678
object_455_2	6	2.628	4.466	68.963	2.152	2.354	0.469	1.728	0.290	0.265	1.731	0.867	1.098	1.444	2.689	1.914	0.914	1.403	1.113	1.463	1.266	3.473	0.497
object_456_0	6	2.213	3.935	52.741	2.188	1.170	0.916	1.764	0.181	0.086	2.743	0.740	1.117	1.278	2.344	1.750	0.879	1.225	0.976	1.301	-1.431	1.459	-1.717
object_456_1	6	2.683	4.477	62.178	2.556	2.253	0.630	1.718	0.335	0.047	3.594	0.658	1.350	1.541	2.865	2.000	0.920	1.593	1.204	1.542	2.515	0.191	-0.078
object_456_2	6	2.263	3.989	53.133	2.405	1.385	0.873	1.661	0.316	0.036	3.400	0.501	1.728	1.483	2.564	1.873	0.826	2.070	1.104	1.483	-0.513	-1.391	0.801
object_457_0	6	2.555	4.342	61.191	2.183	2.170	0.592	1.813	0.153	0.194	1.927	0.792	1.106	1.437	2.657	1.898	0.910	1.514	1.100	1.448	0.953	2.952	0.002
object_458_0	6	2.725	4.497	59.165	2.578	2.273	0.649	1.744	0.307	0.047	3.804	0.713	1.207	1.533	2.872	1.998	0.943	1.197	1.202	1.535	2.859	0.543	-1.120
object_459_0	6	2.790	4.533	55.351	2.720	2.201	0.744	1.683	0.441	0.028	4.018	0.506	1.216	1.663	3.086	2.116	0.899	1.870	1.332	1.672	3.331	-1.954	0.047
object_459_1	6	1.438	3.150	51.537	1.878	0.141	0.986	1.370	0.492	0.060	2.055	0.292	1.313	1.136	1.972	1.565	0.873	1.799	0.798	1.136	-6.237	-1.404	-1.452
object_460_0	6	2.627	4.374	55.831	2.598	2.060	0.732	1.678	0.400	0.034	3.925	0.552	1.158	1.544	2.885	2.004	0.946	1.374	1.204	1.546	2.298	-0.798	-1.305
object_461_0	6	2.245	3.990	55.604	2.001	1.704	0.718	1.783	0.174	0.220	1.858	0.811	1.043	1.268	2.335	1.732	0.935	1.307	0.941	1.268	-1.422	3.360	-1.370
object_461_1	6	2.887	4.617	53.752	2.656	1.979	0.878	1.764	0.284	0.047	3.736	0.730	1.268	1.649	3.023	2.084	0.902	1.450	1.295	1.650	3.382	-0.616	-0.598
object_462_0	6	2.222	3.949	53.348	2.321	1.286	0.890	1.658	0.309	0.048	2.837	0.453	1.675	1.459	2.566	1.868	0.851	1.367	1.111	1.459	-0.627	-0.896	-0.289
object_462_1	6	2.166	3.879	51.642	2.494	0.088	0.998	1.434	0.914	0.019	3.020	0.241	1.929	1.642	2.784	2.014	0.717	2.642	1.244	1.642	-1.494	-6.174	2.573
object_462_2	6	1.991	3.719	53.508	2.188	1.247	0.830	1.488	0.517	0.052	2.085	0.308	2.318	1.485	2.502	1.869	0.732	2.216	1.123	1.485	-2.385	-2.842	2.812
object_462_3	6	3.061	4.851	61.624	2.909	2.644	0.618	1.765	0.281	0.022	5.401	0.664	1.170	1.717	3.239	2.177	0.965	1.320	1.383	1.719	5.845	-0.523	-0.883
object_462_4	6	2.633	4.379	55.677	2.624	2.010	0.764	1.718	0.341	0.031	4.159	0.604	1.450	1.592	2.853	2.005	0.875	1.622	1.203	1.592	2.274	-0.994	-0.044
object_463_0	6	2.394	4.240	70.128	1.874	2.232	0.315	1.845	0.111	0.556	1.267	0.944	1.322	1.321	2.419	1.771	0.945	1.459	0.980	1.321	-0.403	6.785	1.098
object_464_0	6	2.763	4.511	55.932	2.364	2.272	0.680	1.777	0.241	0.137	2.469	0.869	1.034	1.493	2.824	1.971	0.958	1.206	1.171	1.502	2.207	2.008	-1.218
object_464_1	6	2.301	4.124	66.468	1.948	1.998	0.507	1.802	0.152	0.319	1.522	0.814	1.155	1.316	2.391	1.766	0.909	1.427	0.970	1.316	-0.799	4.584	0.220
object_465_0	6	3.003	4.732	53.581	3.161	2.145	0.862	1.685	0.375	0.006	8.237	0.438	1.274	1.801	3.362	2.246	0.932	1.562	1.454	1.801	6.194	-3.723	-1.259
object_466_0	6	2.494	4.230	54.471	2.402	1.840	0.782	1.653	0.424	0.062	3.020	0.628	1.305	1.493	2.696	1.922	0.896	1.446	1.132	1.493	0.746	-0.454	-0.669
object_466_1	6	2.890	4.712	66.329	2.595	2.520	0.575	1.733	0.298	0.063	3.094	0.659	1.367	1.663	3.071	2.104	0.916	1.607	1.311	1.664	3.923	0.370	0.711
object_466_2	6	1.890	3.624	54.216	1.930	1.246	0.786	1.696	0.272	0.135	2.159	0.685	1.178	1.137	2.054	1.596	0.916	1.305	0.807	1.141	-3.581	2.304	-1.863
object_466_3	6	2.603	4.352	56.103	2.415	1.934	0.788	1.713	0.336	0.075	3.054	0.726	1.074	1.455	2.742	1.930	0.958	1.194	1.139	1.463	1.435	0.696	-1.736
object_467_0	6	1.942	3.666	53.084	2.228	1.118	0.861	1.525	0.403	0.039	2.721	0.347	1.509	1.370	2.401	1.793	0.822	1.582	1.017	1.381	-2.342	-1.538	-0.225
object_467_1	6	2.237	4.047	64.553	1.927	1.953	0.486	1.791	0.159	0.304	1.626	0.872	1.286	1.283	2.297	1.716	0.922	1.468	0.928	1.283	-1.249	4.679	0.118
object_468_0	6	2.500	4.242	55.250	2.506	1.885	0.760	1.645	0.446	0.039	3.640	0.542	1.276	1.510	2.766	1.945	0.943	1.376	1.146	1.510	1.321	-0.875	-1.277
object_468_1	6	2.398	4.140	55.138	2.432	1.779	0.764	1.663	0.274	0.043	3.061	0.473	1.652	1.523	2.723	1.946	0.854	1.896	1.168	1.523	0.563	-0.931	0.744
object_468_2	6	2.116	3.839	52.807	2.284	0.907	0.946	1.543	0.404	0.044	2.768	0.377	1.389	1.406	2.539	1.842	0.900	1.852	1.050	1.406	-1.652	-1.662	-0.745
object_469_0	6	2.922	4.658	54.494	2.834	2.172	0.823	1.755	0.291	0.023	4.981	0.631	1.151	1.675	3.122	2.136	0.887	1.457	1.352	1.685	4.319	-1.380	-0.685
object_470_0	6	2.984	4.719	54.281	2.952	2.246	0.818	1.710	0.352	0.015	5.526	0.502	1.329	1.763	3.283	2.210	0.918	1.449	1.422	1.763	5.196	-2.450	-0.660
object_470_1	6	1.441	3.155	51.697	1.839	0.000	1.000	1.259	0.526	0.073	1.493	0.193	1.290	1.220	2.155	1.665	0.841	1.738	0.882	1.229	-6.033	-2.288	-0.946
object_471_0	6	2.958	4.684	53.269	3.001	1.973	0.898	1.720	0.329	0.011	6.397	0.502	1.287	1.744	3.257	2.195	0.924	1.601	1.409	1.745	5.087	-2.794	-0.971
object_472_0	6	2.238	3.969	53.817	2.293	1.477	0.832	1.750	0.228	0.056	3.362	0.688	1.148	1.306	2.400	1.766	0.927	1.334	0.971	1.309	-0.785	1.115	-1.936
object_472_1	6	2.618	4.407	61.558	2.626	2.182	0.636	1.664	0.503	0.029	4.011	0.501	1.075	1.554	2.918	2.022	0.938	1.319	1.231	1.555	2.629	-0.927	-1.079
object_472_2	6	1.955	3.676	52.668	2.108	0.978	0.906	1.527	0.383	0.069	2.214	0.384	1.124	1.319	2.370	1.763	0.879	1.570	0.967	1.319	-2.768	-0.757	-1.253
object_473_0	6	2.686	4.427	55.132	2.717	1.971	0.809	1.722	0.324	0.022	5.146	0.616	1.059	1.524	2.896	2.005	0.967	1.139	1.211	1.528	2.947	-0.646	-2.294
object_474_0	6	2.471	4.217	55.681	2.260	1.927	0.718	1.796	0.175	0.112	2.547	0.762	1.118	1.392	2.589	1.854	0.955	1.438	1.048	1.393	0.499	2.075	-1.282
object_474_1	6	2.785	4.528	55.334	2.541	2.125	0.783	1.775	0.259	0.063	3.379	0.769	1.175	1.555	2.899	2.012	0.941	1.407	1.216	1.555	2.716	0.510	-1.020
object_475_0	6	1.654	3.421	58.456	1.639	1.293	0.586	1.570	0.358	0.298	1.215	0.622	2.161	1.197	1.860	1.555	0.706	2.420	0.749	1.197	-5.835	1.908	3.474
object_475_1	6	2.530	4.318	61.356	2.547	2.020	0.694	1.665	0.411	0.034	3.995	0.597	1.300	1.506	2.755	1.945	0.918	1.659	1.152	1.506	1.651	-0.490	-0.424
object_476_0	6	2.442	4.239	62.714	2.009	2.121	0.526	1.838	0.121	0.333	1.589	0.882	1.057	1.330	2.496	1.808	0.954	1.198	1.013	1.342	0.041	4.894	-0.609
object_476_1	6	2.363	4.098	54.387	2.224	1.675	0.799	1.781	0.197	0.103	2.683	0.778	1.143	1.337	2.472	1.795	0.956	1.278	1.000	1.337	-0.280	1.997	-1.835
object_477_0	6	2.357	4.219	72.725	1.931	2.146	0.389	1.815	0.138	0.393	1.398	0.834	1.191	1.343	2.436	1.786	0.921	1.374	0.991	1.343	-0.257	5.512	0.724
object_478_0	6	2.355	4.230	74.977	1.951	2.168	0.354	1.803	0.155	0.357	1.464	0.840	1.107	1.342	2.431	1.785	0.911	1.406	0.980	1.342	-0.173	5.417	0.787
object_478_1	6	2.331	4.062	53.780	2.233	1.564	0.834	1.764	0.196	0.092	2.657	0.719	1.146	1.362	2.475	1.808	0.906	1.570	1.015	1.363	-0.560	1.329	-1.089
object_479_0	6	2.580	4.376	62.550	2.290	2.226	0.561	1.822	0.137	0.125	2.373	0.791	1.429	1.493	2.682	1.915	0.894	1.604	1.136	1.493	1.506	2.376	0.637
object_480_0	6	2.788	4.613	66.889	2.635	2.471	0.519	1.696	0.410	0.041	3.657	0.614	1.368	1.649	3.000	2.072	0.902	1.526	1.271	1.649	3.616	-0.208	0.564
object_481_0	6	1.994	3.722	53.473	2.004	1.019	0.904	1.691	0.258	0.122	2.136	0.709	1.627	1.253	2.143	1.674	0.784	1.844	0.899	1.259	-3.401	0.961	0.549
object_481_1	6	2.904	4.686	60.583	2.705	2.480	0.624	1.747	0.296	0.039	4.032	0.680	1.316	1.661	3.071	2.099	0.938	1.456	1.311	1.661	4.237	-0.097	-0.244
object_481_2	6	3.096	4.914	65.649	2.900	2.727	0.574	1.779	0.265	0.025	4.854	0.679	1.612	1.818	3.265	2.214	0.865	1.826	1.405	1.818	5.894	-0.841	1.673
object_481_3	6	1.961	3.692	53.726	2.066	1.148	0.857	1.565	0.336	0.085	1.817	0.387	2.197	1.425	2.374	1.807	0.723	1.629	1.079	1.425	-2.692	-1.216	1.979
object_482_0	6	3.073	4.837	58.134	2.954	2.547	0.702	1.773	0.248	0.018	5.802	0.660	1.430	1.763	3.253	2.191	0.934	1.580	1.398	1.763	5.835	-1.214	-0.215
object_483_0	6	3.180	4.922	55.186	3.041	2.545	0.769	1.786	0.229	0.016	6.121	0.650	1.431	1.818	3.367	2.254	0.908	1.569	1.457	1.821	6.473	-1.801	-0.101
object_484_0	6	2.779	4.534	56.893	2.664	2.229	0.720	1.719	0.301	0.036	3.992	0.638	1.420	1.614	2.974	2.063	0.887	1.566	1.271	1.622	3.137	-0.684	0.043
object_485_0	6	2.574	4.355	60.369	2.140	2.217	0.563	1.840	0.130	0.247	1.816	0.868	1.119	1.431	2.635	1.881	0.938	1.457	1.087	1.431	0.969	3.710	-0.178
object_486_0	6	2.380	4.182	63.454	2.151	2.077	0.506	1.738	0.208	0.150	1.855	0.632	1.618	1.456	2.579	1.883	0.819	2.160	1.081	1.457	-0.106	1.637	2.290
object_486_1	6	1.978	3.705	53.317	1.835	1.181	0.851	1.722	0.214	0.256	1.624	0.786	1.397	1.212	2.082	1.624	0.857	1.690	0.840	1.212	-3.705	2.759	-0.210
object_486_2	6	2.476	4.320	69.870	2.005	2.243	0.419	1.854	0.108	0.368	1.530	0.910	1.217	1.368	2.517	1.820	0.946	1.303	1.028	1.369	0.474	5.521	0.345
object_486_3	6	2.488	4.241	56.623	2.282	1.969	0.701	1.812	0.167	0.105	2.587	0.759	1.075	1.402	2.608	1.870	0.928	1.332	1.071	1.421	0.758	2.072	-1.147
object_487_0	6	2.892	4.643	56.443	2.748	2.365	0.704	1.729	0.333	0.031	4.045	0.574	1.444	1.713	3.132	2.141	0.892	1.787	1.359	1.715	4.064	-1.388	0.542
object_488_0	6	2.610	4.326	52.014	2.623	0.641	0.992	1.709	0.348	0.029	4.727	0.681	1.160	1.483	2.777	1.948	0.957	1.253	1.155	1.485	1.404	-1.077	-2.514
object_488_1	6	2.617	4.446	67.426	2.010	2.343	0.471	1.870	0.091	0.497	1.340	0.941	1.063	1.417	2.644	1.883	0.947	1.201	1.085	1.419	1.048	5.996	0.321
object_488_2	6	2.503	4.411	80.948	2.298	2.327	0.336	1.641	0.420	0.101	2.264	0.591	1.531	1.500	2.731	1.943	0.879	1.345	1.170	1.502	1.679	1.667	1.499
object_489_0	6	2.683	4.458	59.485	2.571	2.186	0.684	1.726	0.303	0.044	3.761	0.666	1.094	1.521	2.860	1.996	0.926	1.316	1.204	1.547	2.597	0.267	-1.012
object_489_1	6	2.511	4.247	54.415	2.558	1.660	0.862	1.644	0.394	0.031	3.940	0.533	1.224	1.514	2.785	1.963	0.909	1.416	1.184	1.519	1.338	-1.274	-1.216
object_489_2	6	2.470	4.210	55.001	2.459	1.822	0.778	1.691	0.255	0.045	3.278	0.544	1.420	1.533	2.734	1.944	0.882	1.597	1.155	1.533	1.083	-0.450	-0.184
object_489_3	6	2.598	4.325	53.311	2.557	1.574	0.908	1.682	0.371	0.038	3.873	0.603	1.102	1.504	2.818	1.969	0.952	1.426	1.180	1.507	1.589	-0.882	-1.807
object_490_0	6	2.453	4.172	52.443	2.388	0.678	0.987	1.743	0.217	0.060	3.110	0.628	1.139	1.446	2.655	1.895	0.920	1.493	1.094	1.447	0.071	-0.099	-1.633
object_490_1	6	2.697	4.425	53.472	2.707	1.753	0.888	1.651	0.372	0.024	4.130	0.478	1.539	1.679	3.018	2.092	0.860	1.792	1.321	1.679	2.644	-2.479	0.361
object_490_2	6	2.433	4.216	60.569	1.941	2.032	0.607	1.831	0.126	0.448	1.412	0.930	1.096	1.320	2.465	1.791	0.959	1.177	1.000	1.320	-0.440	5.384	-0.603
object_491_0	6	2.115	3.951	68.544	1.762	1.840	0.477	1.771	0.172	0.492	1.291	0.876	1.086	1.181	2.173	1.651	0.935	1.322	0.860	1.187	-2.361	6.212	-0.080
object_491_1	6	2.907	4.726	65.890	2.443	2.581	0.530	1.802	0.217	0.132	2.487	0.846	1.084	1.567	2.980	2.047	0.967	1.212	1.249	1.570	3.651	2.481	-0.437
object_492_0	6	2.526	4.379	71.299	1.950	2.315	0.388	1.851	0.106	0.531	1.294	0.941	1.123	1.386	2.553	1.838	0.947	1.279	1.040	1.387	0.549	6.489	0.712
object_493_0	6	2.452	4.216	58.162	2.225	1.957	0.684	1.800	0.157	0.126	2.399	0.785	1.175	1.380	2.557	1.845	0.926	1.435	1.048	1.383	0.356	2.419	-0.788
object_494_0	6	2.634	4.509	75.006	2.192	2.401	0.418	1.867	0.104	0.224	1.923	0.884	1.301	1.470	2.688	1.908	0.937	1.370	1.119	1.470	2.021	4.507	0.728
object_495_0	6	2.126	3.844	52.230	2.294	0.591	0.978	1.550	0.413	0.043	2.644	0.352	1.295	1.411	2.580	1.871	0.863	1.923	1.063	1.431	-1.778	-2.042	-0.512
object_495_1	6	2.855	4.600	55.588	2.414	2.341	0.695	1.785	0.227	0.134	2.409	0.873	1.340	1.608	2.915	2.032	0.891	1.618	1.243	1.608	2.700	1.266	0.481
object_496_0	6	2.536	4.338	63.366	2.278	2.074	0.657	1.824	0.142	0.120	2.495	0.792	1.157	1.419	2.637	1.881	0.943	1.259	1.092	1.420	1.239	2.735	-0.855
object_497_0	6	2.166	3.890	52.916	2.163	1.186	0.902	1.674	0.298	0.087	2.369	0.559	1.324	1.351	2.419	1.788	0.874	1.691	0.987	1.351	-1.778	0.145	-0.656
object_497_1	6	2.881	4.680	63.046	2.476	2.501	0.584	1.791	0.221	0.107	2.540	0.787	1.575	1.659	2.985	2.071	0.874	1.866	1.292	1.659	3.340	1.053	1.701
object_497_2	6	1.844	3.559	51.862	2.123	0.151	0.994	1.536	0.410	0.050	2.619	0.398	1.245	1.286	2.244	1.705	0.860	2.204	0.914	1.286	-3.903	-1.518	-0.660
object_497_3	6	2.281	4.032	56.457	2.159	1.799	0.675	1.759	0.192	0.115	2.233	0.672	1.592	1.407	2.453	1.810	0.856	1.901	1.015	1.407	-0.776	1.403	0.818
object_498_0	6	3.032	4.842	64.624	2.488	2.581	0.647	1.814	0.196	0.143	2.323	0.839	1.157	1.654	3.108	2.122	0.921	1.444	1.314	1.660	4.153	1.833	0.420
object_499_0	6	2.011	3.782	59.053	1.835	1.779	0.423	1.712	0.217	0.276	1.627	0.816	1.375	1.200	2.099	1.623	0.896	1.763	0.817	1.200	-2.951	4.068	0.348
object_499_1	6	2.439	4.293	71.429	2.184	2.158	0.481	1.786	0.189	0.148	2.193	0.755	1.138	1.387	2.562	1.843	0.945	1.307	1.045	1.388	0.839	3.431	-0.306
object_499_2	6	2.286	4.068	60.571	2.101	1.864	0.626	1.755	0.213	0.153	2.143	0.749	1.240	1.316	2.411	1.770	0.935	1.662	0.972	1.317	-0.807	2.653	-0.458
object_499_3	6	1.764	3.499	54.278	2.018	1.135	0.782	1.494	0.425	0.067	2.001	0.307	1.562	1.278	2.277	1.717	0.877	1.358	0.941	1.280	-3.450	-0.648	-0.806
object_500_0	6	1.540	3.254	51.832	1.859	0.014	0.999	1.375	0.474	0.083	1.317	0.270	3.442	1.394	2.108	1.740	0.535	3.880	0.979	1.394	-6.776	-4.289	7.429
object_500_1	6	2.580	4.381	63.280	2.593	2.031	0.720	1.645	0.349	0.031	3.748	0.473	1.180	1.551	2.905	2.019	0.927	1.420	1.227	1.553	2.323	-0.680	-0.706
object_501_0	6	3.251	5.041	61.607	2.663	2.855	0.599	1.853	0.156	0.106	2.826	0.875	1.181	1.756	3.309	2.212	0.964	1.273	1.414	1.756	5.956	1.579	-0.044
object_502_0	6	2.011	3.968	90.572	1.661	1.888	0.257	1.701	0.235	0.614	0.904	0.707	1.597	1.292	2.161	1.705	0.710	2.434	0.866	1.304	-2.973	5.977	5.447
object_502_1	6	3.105	4.906	63.215	2.440	2.810	0.493	1.835	0.168	0.211	2.017	0.900	1.088	1.663	3.150	2.135	0.954	1.221	1.344	1.666	4.648	2.881	0.186
object_503_0	6	2.864	4.761	78.877	2.310	2.683	0.341	1.796	0.216	0.220	1.934	0.876	1.162	1.561	2.921	2.024	0.940	1.356	1.227	1.574	3.487	3.898	1.053
object_503_1	6	2.245	3.959	51.790	2.426	0.709	0.977	1.684	0.259	0.031	3.784	0.529	1.673	1.454	2.521	1.849	0.838	1.877	1.075	1.454	-0.826	-1.359	-0.044
object_504_0	6	2.894	4.652	57.368	2.738	2.407	0.676	1.730	0.327	0.033	4.153	0.618	1.297	1.688	3.103	2.120	0.916	1.407	1.337	1.688	4.217	-0.824	-0.320
object_504_1	6	2.280	4.056	59.722	2.146	1.870	0.617	1.743	0.222	0.122	2.282	0.715	1.372	1.359	2.426	1.788	0.890	1.482	1.009	1.359	-0.597	2.098	-0.141
object_505_0	6	1.932	3.674	55.243	2.147	1.315	0.770	1.480	0.458	0.055	2.143	0.301	1.249	1.366	2.453	1.816	0.832	1.490	1.034	1.371	-2.316	-1.300	-0.380
object_505_1	6	2.299	4.127	67.282	2.055	2.036	0.460	1.774	0.179	0.194	1.852	0.754	1.365	1.375	2.422	1.787	0.884	1.620	0.977	1.375	-0.430	3.395	0.816
object_505_2	6	2.741	4.468	53.257	2.821	1.726	0.905	1.633	0.382	0.016	4.921	0.424	1.368	1.693	3.114	2.129	0.904	1.621	1.331	1.695	3.328	-2.844	-0.606
object_506_0	6	2.933	4.710	59.825	2.633	2.559	0.579	1.794	0.231	0.059	3.621	0.803	1.245	1.626	3.029	2.074	0.956	1.349	1.281	1.626	4.189	1.004	-0.520
object_506_1	6	2.527	4.291	58.083	2.494	1.903	0.765	1.773	0.183	0.043	3.766	0.670	1.293	1.467	2.701	1.918	0.921	1.370	1.127	1.471	1.558	0.722	-1.019
object_506_2	6	2.846	4.635	61.474	2.695	2.367	0.670	1.746	0.310	0.036	4.159	0.678	1.149	1.630	3.015	2.076	0.919	1.529	1.275	1.634	3.821	-0.169	-0.350
object_507_0	6	2.438	4.188	56.235	2.377	1.968	0.665	1.714	0.245	0.061	2.935	0.571	1.251	1.473	2.682	1.909	0.917	1.317	1.125	1.473	0.968	0.588	-0.865
object_508_0	6	1.813	3.539	53.201	2.234	0.926	0.886	1.318	0.518	0.028	2.395	0.176	1.144	1.413	2.568	1.855	0.909	1.449	1.072	1.413	-2.378	-2.714	-1.511
object_508_1	6	2.034	3.772	54.721	2.183	1.361	0.797	1.563	0.409	0.058	2.546	0.417	1.215	1.318	2.414	1.778	0.908	1.319	0.999	1.324	-1.882	-0.362	-1.492
object_508_2	6	2.445	4.216	58.961	2.475	1.948	0.685	1.632	0.404	0.039	3.656	0.567	1.151	1.450	2.692	1.912	0.929	1.402	1.124	1.459	1.050	-0.259	-1.150
object_508_3	6	1.761	3.474	51.633	2.215	0.120	0.994	1.442	0.412	0.027	3.283	0.318	1.306	1.253	2.259	1.698	0.915	1.951	0.915	1.253	-3.859	-1.962	-1.628
object_508_4	6	2.482	4.228	55.741	2.592	1.938	0.718	1.626	0.434	0.025	4.025	0.443	1.329	1.549	2.836	1.987	0.913	1.507	1.196	1.550	1.671	-1.531	-0.721
object_509_0	6	2.450	4.247	62.563	2.446	2.191	0.453	1.602	0.510	0.045	2.902	0.445	1.586	1.585	2.802	1.983	0.859	1.591	1.194	1.585	1.460	-0.931	1.080
object_510_0	6	2.671	4.490	65.965	2.722	2.324	0.552	1.633	0.507	0.021	4.375	0.444	1.140	1.626	3.023	2.081	0.914	1.713	1.298	1.626	3.351	-1.470	0.066
object_510_1	6	1.970	3.716	55.789	2.076	1.468	0.696	1.548	0.392	0.082	2.031	0.410	1.290	1.311	2.357	1.769	0.829	1.596	0.982	1.319	-2.515	-0.160	-0.074
object_510_2	6	2.052	3.768	52.003	2.486	0.619	0.972	1.428	0.596	0.015	3.704	0.236	1.047	1.438	2.679	1.918	0.877	1.402	1.133	1.470	-1.139	-3.493	-1.785
object_511_0	6	2.735	4.485	56.302	2.807	2.174	0.727	1.701	0.331	0.017	5.690	0.568	1.302	1.601	2.981	2.052	0.945	1.389	1.255	1.601	3.627	-1.252	-1.273
object_512_0	6	2.768	4.528	57.474	2.679	2.334	0.634	1.697	0.348	0.032	4.067	0.578	1.178	1.622	3.006	2.070	0.925	1.523	1.281	1.622	3.401	-0.727	-0.517
object_512_1	6	2.773	4.513	54.871	2.809	2.174	0.750	1.693	0.381	0.018	5.400	0.549	1.169	1.615	3.034	2.077	0.954	1.433	1.285	1.617	3.725	-1.543	-1.446
object_512_2	6	2.095	3.979	76.472	1.791	1.916	0.346	1.777	0.157	0.410	1.384	0.896	1.472	1.229	2.143	1.649	0.878	1.555	0.877	1.229	-2.059	6.056	1.549
object_512_3	6	2.109	3.964	71.733	1.955	1.886	0.409	1.724	0.225	0.198	1.873	0.767	1.348	1.248	2.224	1.683	0.906	1.560	0.889	1.248	-1.636	3.992	0.423
object_512_4	6	2.668	4.407	54.819	2.629	2.014	0.780	1.691	0.324	0.032	4.067	0.574	1.218	1.562	2.909	2.020	0.931	1.438	1.230	1.566	2.501	-0.824	-1.082
object_513_0	6	2.187	3.929	55.227	2.302	1.590	0.754	1.644	0.307	0.048	3.071	0.511	1.083	1.347	2.479	1.815	0.886	1.787	1.016	1.370	-0.955	-0.050	-0.798
object_513_1	6	2.151	3.882	53.824	2.148	1.263	0.878	1.681	0.254	0.090	2.442	0.605	1.420	1.338	2.369	1.760	0.888	2.023	0.960	1.338	-1.942	0.459	-0.207
object_513_2	6	1.778	3.511	54.098	1.898	1.059	0.826	1.503	0.444	0.120	1.684	0.390	1.431	1.251	2.187	1.672	0.875	2.020	0.908	1.251	-4.194	-0.320	-0.105
object_513_3	6	2.588	4.397	64.484	2.543	2.249	0.544	1.675	0.401	0.040	3.637	0.575	1.205	1.529	2.828	1.982	0.920	1.358	1.197	1.529	2.333	0.073	-0.435
object_514_0	6	1.911	3.751	69.280	2.013	1.635	0.483	1.611	0.360	0.096	2.314	0.559	1.308	1.207	2.163	1.649	0.923	1.700	0.846	1.210	-2.581	2.100	-0.254
object_514_1	6	1.964	3.720	57.019	2.176	1.462	0.696	1.616	0.318	0.052	3.042	0.530	1.358	1.271	2.240	1.692	0.900	1.811	0.913	1.271	-2.302	0.466	-0.675
object_514_2	6	2.551	4.370	65.931	2.432	2.238	0.516	1.657	0.471	0.061	3.035	0.586	1.111	1.488	2.783	1.950	0.959	1.317	1.158	1.488	1.847	0.521	-0.806
object_514_3	6	1.919	3.656	54.599	2.111	1.282	0.781	1.492	0.410	0.062	2.297	0.365	1.114	1.292	2.357	1.750	0.903	1.409	0.957	1.293	-2.628	-0.462	-1.486
object_515_0	6	1.761	3.493	53.973	1.955	1.102	0.798	1.532	0.353	0.089	1.798	0.393	1.763	1.316	2.167	1.700	0.733	2.029	0.952	1.316	-4.081	-0.758	1.635
object_515_1	6	2.450	4.234	60.892	2.389	2.019	0.632	1.742	0.224	0.059	3.243	0.650	1.190	1.416	2.637	1.878	0.955	1.265	1.085	1.419	1.123	1.408	-1.290
object_515_2	6	2.732	4.514	60.630	2.792	2.316	0.618	1.601	0.602	0.018	4.208	0.340	1.086	1.713	3.200	2.168	0.920	1.616	1.376	1.713	3.889	-2.712	-0.230
object_516_0	6	2.685	4.489	63.713	2.681	2.316	0.574	1.698	0.354	0.026	4.535	0.582	1.177	1.574	2.920	2.024	0.935	1.364	1.227	1.575	3.276	-0.217	-0.734
object_517_0	6	2.582	4.384	63.366	2.589	2.204	0.584	1.674	0.412	0.032	4.097	0.556	1.035	1.496	2.837	1.977	0.960	1.284	1.178	1.499	2.416	-0.031	-1.355
object_517_1	6	1.989	3.707	52.151	2.325	0.635	0.966	1.559	0.351	0.028	3.582	0.395	1.294	1.340	2.393	1.770	0.893	1.455	0.979	1.340	-2.103	-1.370	-1.764
object_518_0	6	2.177	4.022	70.015	2.124	1.927	0.444	1.694	0.262	0.107	2.303	0.615	1.054	1.294	2.388	1.762	0.921	1.409	0.976	1.299	-0.682	2.658	-0.484
object_518_1	6	2.768	4.578	64.546	2.707	2.467	0.502	1.690	0.393	0.028	4.323	0.564	1.194	1.615	3.017	2.071	0.942	1.256	1.284	1.616	3.901	-0.292	-0.600
object_519_0	6	2.650	4.430	60.261	2.572	2.331	0.522	1.708	0.344	0.040	3.834	0.629	1.288	1.540	2.851	1.989	0.940	1.374	1.194	1.541	2.662	0.268	-0.607
object_519_1	6	2.327	4.078	56.277	2.344	1.845	0.676	1.738	0.212	0.055	3.285	0.631	1.164	1.372	2.528	1.828	0.936	1.262	1.044	1.374	0.256	1.208	-1.558
object_520_0	6	2.546	4.285	54.807	2.484	1.881	0.786	1.765	0.200	0.048	3.516	0.664	1.488	1.507	2.724	1.938	0.887	1.660	1.148	1.511	1.373	0.156	-0.137
object_520_1	6	2.585	4.352	58.543	2.497	2.054	0.708	1.753	0.205	0.049	3.403	0.618	1.463	1.542	2.793	1.965	0.917	1.696	1.179	1.542	1.921	0.302	-0.023
object_520_2	6	2.017	3.794	59.838	2.148	1.647	0.583	1.581	0.397	0.066	2.450	0.435	1.246	1.324	2.379	1.759	0.910	1.331	0.974	1.324	-1.611	0.488	-0.951
object_520_3	6	2.042	3.781	54.882	2.276	1.386	0.788	1.533	0.416	0.039	3.013	0.378	1.214	1.330	2.464	1.797	0.930	1.598	1.015	1.331	-1.614	-0.880	-1.424
object_521_0	6	2.474	4.371	78.927	2.189	2.277	0.367	1.817	0.142	0.156	2.231	0.822	1.078	1.367	2.559	1.841	0.947	1.286	1.049	1.381	1.306	4.419	0.014
object_521_1	6	2.214	4.024	64.605	2.232	1.890	0.531	1.689	0.272	0.071	2.769	0.604	1.089	1.343	2.432	1.790	0.895	1.333	0.996	1.348	-0.381	1.705	-0.683
object_521_2	6	2.537	4.419	76.119	2.381	2.293	0.434	1.795	0.174	0.075	3.028	0.726	1.159	1.438	2.676	1.900	0.944	1.359	1.119	1.441	2.105	2.871	-0.114
object_522_0	6	2.225	4.068	69.754	2.259	1.855	0.579	1.709	0.243	0.064	3.071	0.639	1.228	1.310	2.419	1.771	0.946	1.329	0.979	1.317	-0.192	2.149	-0.953
object_523_0	6	2.384	4.150	58.380	2.357	1.969	0.619	1.741	0.210	0.059	3.229	0.655	1.139	1.388	2.568	1.848	0.934	1.332	1.052	1.392	0.611	1.422	-1.253
object_524_0	6	2.272	4.095	66.640	2.229	2.019	0.447	1.627	0.340	0.082	2.192	0.480	1.497	1.455	2.590	1.888	0.820	2.683	1.127	1.455	-0.365	0.170	2.744
object_524_1	6	2.450	4.328	75.494	2.261	2.266	0.350	1.745	0.196	0.107	2.241	0.637	1.450	1.492	2.646	1.910	0.841	1.691	1.133	1.493	1.297	2.339	1.913
object_525_0	6	2.476	4.237	57.578	2.510	1.984	0.681	1.652	0.436	0.036	3.949	0.585	1.047	1.440	2.709	1.914	0.956	1.186	1.123	1.445	1.349	-0.195	-1.910
object_525_1	6	2.511	4.264	56.625	2.595	2.016	0.683	1.660	0.383	0.026	4.570	0.573	1.083	1.456	2.753	1.935	0.961	1.195	1.142	1.462	1.822	-0.375	-2.014
object_526_0	6	2.518	4.314	62.581	2.517	2.126	0.597	1.651	0.448	0.038	3.618	0.531	1.018	1.485	2.793	1.958	0.945	1.255	1.166	1.492	1.854	-0.135	-1.273
object_526_1	6	1.793	3.503	51.375	2.219	0.027	0.999	1.467	0.404	0.028	2.993	0.327	1.607	1.355	2.278	1.743	0.780	1.750	0.982	1.355	-3.668	-2.464	-0.097
object_527_0	6	2.734	4.467	54.116	2.814	1.970	0.830	1.666	0.315	0.016	5.299	0.483	1.039	1.622	3.051	2.089	0.936	1.291	1.296	1.622	3.545	-1.760	-1.739
object_528_0	6	2.361	4.120	57.413	2.449	1.809	0.724	1.679	0.286	0.037	3.733	0.530	1.127	1.397	2.637	1.877	0.962	1.161	1.088	1.405	0.750	0.300	-2.017
object_529_0	6	1.817	3.559	55.183	2.008	1.264	0.735	1.543	0.441	0.080	2.260	0.456	1.176	1.183	2.159	1.654	0.892	1.648	0.862	1.188	-3.701	0.276	-1.181
object_529_1	6	2.583	4.429	70.226	2.678	2.218	0.570	1.666	0.433	0.021	4.772	0.514	1.234	1.546	2.871	2.000	0.935	1.305	1.208	1.546	2.967	-0.395	-0.654
object_530_0	6	2.211	3.971	57.591	2.196	1.857	0.563	1.701	0.257	0.083	2.586	0.643	1.124	1.339	2.403	1.783	0.861	1.670	0.989	1.342	-0.909	1.408	-0.194
object_530_1	6	2.470	4.351	76.054	2.313	2.228	0.430	1.770	0.194	0.087	2.751	0.701	1.142	1.416	2.624	1.874	0.944	1.276	1.076	1.417	1.570	2.982	-0.243
object_531_0	6	2.795	4.677	76.299	2.723	2.522	0.467	1.716	0.353	0.028	4.429	0.611	1.420	1.652	3.008	2.076	0.901	1.586	1.290	1.652	4.269	0.167	0.982
object_532_0	6	2.014	3.750	54.447	2.159	1.337	0.799	1.654	0.302	0.062	2.743	0.540	1.028	1.251	2.281	1.721	0.868	1.536	0.921	1.271	-2.306	0.551	-1.311
object_532_1	6	1.789	3.566	59.805	1.836	1.405	0.604	1.631	0.340	0.164	1.821	0.644	1.390	1.143	1.980	1.576	0.847	1.563	0.794	1.150	-4.152	2.346	-0.125
object_532_2	6	2.506	4.250	55.498	2.648	1.954	0.722	1.594	0.476	0.020	4.263	0.395	1.146	1.562	2.909	2.019	0.936	1.740	1.232	1.562	1.932	-2.059	-0.879
object_532_3	6	1.994	3.748	56.766	2.051	1.534	0.664	1.671	0.287	0.098	2.451	0.630	1.203	1.208	2.195	1.662	0.935	1.360	0.857	1.210	-2.455	1.915	-1.601
object_532_4	6	2.336	4.074	54.651	2.459	1.699	0.774	1.573	0.482	0.033	3.480	0.441	1.230	1.461	2.692	1.917	0.907	1.473	1.117	1.466	0.277	-1.448	-1.074
object_532_5	6	2.617	4.376	57.348	2.673	2.136	0.672	1.684	0.346	0.023	4.714	0.570	1.365	1.573	2.861	1.999	0.916	1.630	1.206	1.573	2.578	-0.938	-0.453
object_533_0	6	2.259	4.002	55.366	2.349	1.694	0.733	1.679	0.256	0.046	3.401	0.584	1.327	1.382	2.492	1.818	0.903	1.468	1.024	1.383	-0.315	0.384	-0.994
object_533_1	6	1.494	3.201	50.884	1.904	0.000	1.000	1.491	0.417	0.061	2.563	0.444	1.085	1.022	1.847	1.495	0.903	1.538	0.690	1.031	-6.320	-0.079	-2.727
object_533_2	6	2.516	4.308	61.912	2.589	2.114	0.607	1.592	0.528	0.027	3.736	0.434	1.534	1.598	2.879	2.017	0.879	2.036	1.242	1.598	1.850	-1.890	1.033
object_534_0	6	2.837	4.634	62.650	2.679	2.443	0.598	1.752	0.247	0.038	4.199	0.690	1.068	1.588	2.998	2.056	0.966	1.220	1.265	1.588	4.004	0.642	-1.171
object_535_0	6	2.428	4.335	80.665	2.160	2.247	0.345	1.810	0.156	0.161	2.152	0.791	1.155	1.365	2.530	1.827	0.944	1.278	1.038	1.366	1.082	4.457	0.205
object_536_0	6	2.284	4.049	58.259	2.004	1.919	0.574	1.783	0.159	0.237	1.765	0.816	1.329	1.340	2.372	1.757	0.906	1.425	0.966	1.340	-0.942	3.521	-0.122
object_536_1	6	1.965	3.764	62.911	1.950	1.608	0.572	1.586	0.370	0.146	1.655	0.466	1.472	1.317	2.297	1.731	0.858	1.840	0.951	1.317	-2.562	1.090	0.821
object_536_2	6	2.816	4.582	58.345	2.791	2.347	0.662	1.711	0.320	0.022	4.873	0.579	1.375	1.665	3.053	2.103	0.885	1.740	1.295	1.670	3.871	-1.270	0.267
object_537_0	6	2.144	3.878	54.161	2.320	1.370	0.839	1.628	0.319	0.040	3.040	0.454	1.556	1.432	2.487	1.838	0.815	2.010	1.032	1.432	-1.281	-1.118	0.618
object_537_1	6	2.736	4.517	60.441	2.755	2.342	0.598	1.667	0.400	0.021	4.521	0.490	1.218	1.655	3.046	2.100	0.881	1.498	1.309	1.667	3.660	-1.419	-0.008
object_537_2	6	2.803	4.566	57.918	2.795	2.355	0.646	1.695	0.374	0.021	4.955	0.530	1.154	1.628	3.079	2.099	0.953	1.313	1.303	1.632	4.066	-1.128	-1.208
object_538_0	6	2.453	4.328	75.047	2.220	2.206	0.437	1.776	0.179	0.129	2.327	0.736	1.055	1.380	2.586	1.853	0.951	1.159	1.055	1.385	1.181	3.586	-0.507
object_538_1	6	2.719	4.463	55.441	2.874	1.983	0.818	1.670	0.350	0.012	6.059	0.479	1.483	1.652	3.038	2.092	0.899	1.692	1.304	1.652	3.583	-2.442	-0.427
object_538_2	6	1.991	3.805	65.083	2.002	1.713	0.484	1.626	0.337	0.122	1.818	0.480	1.247	1.300	2.310	1.742	0.842	2.462	0.950	1.309	-2.397	1.175	1.560
object_538_3	6	2.508	4.388	75.944	2.410	2.251	0.449	1.649	0.445	0.061	3.015	0.600	1.245	1.474	2.730	1.931	0.928	1.411	1.135	1.475	1.763	1.086	0.172
object_538_4	6	2.597	4.480	76.495	2.595	2.348	0.439	1.631	0.477	0.032	3.695	0.484	1.264	1.586	2.912	2.027	0.904	1.423	1.243	1.586	2.985	-0.134	0.535
object_539_0	6	2.632	4.402	58.850	2.711	2.114	0.699	1.701	0.347	0.020	5.221	0.604	1.336	1.538	2.851	1.993	0.921	1.429	1.194	1.542	2.755	-0.756	-0.928
object_540_0	6	2.556	4.306	56.256	2.519	2.090	0.661	1.666	0.360	0.041	3.565	0.590	1.191	1.514	2.784	1.967	0.892	1.559	1.182	1.515	1.636	-0.426	-0.449
object_540_1	6	2.316	4.143	67.174	2.132	2.030	0.487	1.789	0.166	0.142	2.389	0.843	1.081	1.281	2.391	1.754	0.959	1.345	0.957	1.291	-0.158	3.852	-0.930
object_540_2	6	2.616	4.431	65.352	2.457	2.309	0.509	1.718	0.339	0.063	3.214	0.697	1.066	1.474	2.773	1.950	0.939	1.238	1.164	1.480	2.217	1.307	-0.795
object_541_0	6	2.589	4.344	56.909	2.499	2.120	0.663	1.809	0.151	0.049	3.838	0.755	1.172	1.453	2.711	1.915	0.955	1.275	1.125	1.454	2.023	1.471	-1.480
object_542_0	6	2.487	4.480	98.419	2.119	2.422	0.142	1.784	0.166	0.223	1.699	0.717	1.433	1.464	2.631	1.889	0.896	1.618	1.117	1.464	1.851	5.039	2.750
object_542_1	6	2.501	4.229	53.496	2.668	1.594	0.879	1.679	0.258	0.018	4.970	0.500	1.349	1.550	2.802	1.971	0.908	1.650	1.171	1.550	1.741	-1.480	-0.985
object_543_0	6	2.483	4.368	76.714	2.351	2.233	0.442	1.767	0.187	0.076	2.858	0.667	1.202	1.452	2.659	1.895	0.931	1.192	1.104	1.452	1.861	2.700	-0.115
object_543_1	6	2.424	4.161	54.584	2.415	1.670	0.828	1.747	0.195	0.049	3.525	0.662	1.282	1.410	2.603	1.868	0.926	1.253	1.085	1.410	0.616	0.689	-1.553
object_543_2	6	2.020	3.740	52.538	2.206	0.657	0.966	1.672	0.243	0.051	3.166	0.576	1.353	1.274	2.259	1.706	0.886	1.586	0.924	1.279	-2.518	0.106	-1.443
object_543_3	6	2.496	4.267	59.041	2.620	2.023	0.667	1.649	0.292	0.023	4.214	0.466	1.618	1.571	2.827	1.995	0.863	1.518	1.220	1.572	1.984	-1.092	0.317
object_544_0	6	2.621	4.459	68.833	2.324	2.319	0.503	1.720	0.295	0.118	2.540	0.816	1.122	1.452	2.709	1.919	0.935	1.321	1.122	1.455	1.784	2.412	-0.262
object_545_0	6	2.672	4.527	71.577	2.318	2.372	0.501	1.741	0.292	0.137	2.425	0.824	1.049	1.452	2.756	1.933	0.975	1.225	1.136	1.457	2.170	2.862	-0.616
object_546_0	6	2.592	4.346	56.864	2.459	2.148	0.642	1.703	0.326	0.059	3.420	0.721	1.194	1.458	2.733	1.925	0.961	1.346	1.128	1.458	1.662	0.761	-1.293
object_547_0	6	2.546	4.285	54.812	2.630	1.852	0.801	1.661	0.385	0.024	4.363	0.514	1.299	1.549	2.835	1.990	0.899	1.612	1.204	1.551	1.837	-1.493	-0.699
object_547_1	6	2.514	4.287	59.284	2.546	2.021	0.682	1.711	0.239	0.033	3.877	0.579	1.637	1.525	2.752	1.958	0.861	1.741	1.148	1.531	1.571	-0.275	0.605
object_547_2	6	2.036	3.802	58.302	2.169	1.601	0.642	1.544	0.440	0.063	2.513	0.419	1.151	1.301	2.414	1.769	0.945	1.206	0.978	1.306	-1.605	0.213	-1.700
object_547_3	6	1.999	3.738	54.786	2.174	1.329	0.796	1.578	0.343	0.056	2.508	0.423	1.339	1.337	2.373	1.775	0.838	1.682	1.007	1.340	-2.189	-0.515	-0.251
object_548_0	6	2.727	4.456	53.580	2.798	1.771	0.891	1.689	0.406	0.017	5.514	0.546	1.218	1.608	2.990	2.056	0.947	1.403	1.259	1.608	3.193	-1.995	-1.708
object_548_1	6	2.408	4.133	53.090	2.655	1.392	0.908	1.617	0.301	0.016	4.820	0.424	1.641	1.567	2.781	1.972	0.864	2.058	1.185	1.567	1.034	-2.437	0.217
object_548_2	6	2.368	4.113	55.547	2.494	1.799	0.735	1.684	0.249	0.030	4.144	0.564	1.343	1.425	2.617	1.877	0.919	1.555	1.079	1.431	0.669	-0.109	-1.021
object_549_0	6	2.754	4.597	69.521	2.677	2.450	0.506	1.709	0.352	0.032	4.228	0.614	1.353	1.614	2.967	2.051	0.921	1.517	1.260	1.615	3.726	0.094	0.292
object_550_0	6	2.724	4.477	56.619	2.728	2.242	0.672	1.680	0.371	0.023	4.713	0.548	1.332	1.614	2.985	2.055	0.942	1.388	1.270	1.614	3.375	-1.133	-0.905
object_550_1	6	2.033	3.749	52.036	2.308	0.460	0.983	1.622	0.337	0.033	3.662	0.473	1.043	1.270	2.358	1.744	0.930	1.477	0.954	1.286	-2.156	-0.726	-2.539
object_551_0	6	2.447	4.426	95.196	2.045	2.393	0.122	1.793	0.148	0.286	1.543	0.750	1.391	1.439	2.573	1.857	0.909	1.557	1.084	1.439	1.424	5.613	2.497
object_552_0	6	2.816	4.659	69.630	2.605	2.510	0.507	1.757	0.273	0.051	3.717	0.767	1.109	1.573	2.931	2.034	0.916	1.440	1.236	1.578	3.686	1.265	0.035
object_552_1	6	2.647	4.464	65.612	2.531	2.296	0.557	1.714	0.299	0.048	3.606	0.685	1.255	1.529	2.812	1.974	0.918	1.462	1.194	1.532	2.544	0.780	-0.144
object_553_0	6	2.454	4.225	59.042	2.197	2.057	0.603	1.814	0.149	0.144	2.297	0.816	1.131	1.362	2.542	1.836	0.931	1.328	1.047	1.378	0.452	2.957	-0.838
object_554_0	6	2.287	4.012	53.057	2.568	1.309	0.900	1.569	0.361	0.018	4.446	0.383	1.085	1.459	2.704	1.920	0.918	1.265	1.130	1.460	0.441	-1.785	-2.085
object_554_1	6	1.560	3.273	51.627	1.984	0.088	0.994	1.411	0.472	0.049	2.361	0.326	1.474	1.205	2.047	1.611	0.840	1.816	0.827	1.205	-5.506	-1.692	-0.896
object_554_2	6	2.241	4.068	67.218	2.091	2.015	0.411	1.715	0.225	0.144	2.097	0.692	1.342	1.334	2.401	1.770	0.915	1.542	0.963	1.334	-0.598	2.967	0.232
object_555_0	6	2.091	3.820	53.540	2.300	1.236	0.868	1.601	0.317	0.039	3.271	0.472	1.517	1.368	2.417	1.785	0.883	1.805	0.990	1.368	-1.618	-0.794	-0.536
object_555_1	6	2.556	4.349	62.108	2.526	2.153	0.607	1.672	0.386	0.040	3.715	0.597	1.265	1.506	2.779	1.956	0.926	1.381	1.160	1.509	1.946	0.031	-0.642
object_555_2	6	2.146	3.927	60.474	2.353	1.599	0.723	1.590	0.356	0.035	3.367	0.437	1.424	1.396	2.506	1.826	0.898	1.528	1.053	1.396	-0.605	-0.450	-0.577
object_556_0	6	2.405	4.178	59.254	2.297	1.993	0.616	1.740	0.227	0.081	2.740	0.650	1.186	1.395	2.592	1.859	0.941	1.608	1.050	1.399	0.437	1.508	-0.715
object_556_1	6	2.360	4.172	64.762	2.288	2.056	0.508	1.760	0.215	0.077	2.906	0.704	1.338	1.390	2.512	1.824	0.918	1.410	1.042	1.390	0.545	2.141	-0.302
object_557_0	6	2.561	4.317	57.090	2.439	2.145	0.619	1.780	0.171	0.061	3.242	0.708	1.359	1.490	2.711	1.928	0.899	1.530	1.139	1.494	1.639	1.122	-0.187
object_558_0	6	2.104	3.854	56.214	2.246	1.547	0.731	1.597	0.349	0.051	2.955	0.490	1.109	1.306	2.414	1.776	0.915	1.351	0.995	1.318	-1.331	0.199	-1.579
object_558_1	6	2.826	4.635	64.410	2.816	2.478	0.553	1.714	0.341	0.020	5.265	0.580	1.150	1.643	3.062	2.095	0.937	1.437	1.302	1.643	4.488	-0.596	-0.577
object_559_0	6	2.486	4.232	55.832	2.428	1.988	0.685	1.755	0.212	0.054	3.441	0.671	1.125	1.426	2.659	1.891	0.946	1.303	1.095	1.432	1.196	1.061	-1.520
object_559_1	6	2.553	4.301	56.067	2.590	2.031	0.702	1.659	0.392	0.030	4.114	0.543	1.190	1.516	2.818	1.976	0.924	1.375	1.190	1.519	1.936	-0.812	-1.155
object_559_2	6	2.790	4.572	60.606	2.679	2.362	0.628	1.702	0.358	0.034	4.071	0.600	1.208	1.616	3.012	2.069	0.940	1.333	1.275	1.618	3.615	-0.407	-0.720
object_559_3	6	2.362	4.224	72.687	2.376	2.048	0.519	1.722	0.243	0.051	3.165	0.597	1.437	1.427	2.587	1.875	0.861	1.456	1.098	1.428	0.929	1.447	0.643
object_560_0	6	2.471	4.328	71.942	2.127	2.261	0.387	1.825	0.135	0.207	1.958	0.835	1.049	1.371	2.549	1.835	0.950	1.286	1.038	1.372	0.939	4.505	-0.193
object_561_0	6	2.403	4.161	57.376	2.452	1.882	0.703	1.605	0.388	0.040	3.428	0.487	1.103	1.444	2.715	1.917	0.955	1.202	1.126	1.447	0.898	-0.352	-1.741
object_562_0	6	2.861	4.674	65.073	2.764	2.391	0.662	1.746	0.277	0.027	4.793	0.657	1.128	1.615	3.043	2.083	0.946	1.212	1.291	1.622	4.378	0.058	-1.001
object_562_1	6	2.195	3.953	57.178	2.155	1.739	0.656	1.735	0.222	0.097	2.629	0.709	1.027	1.248	2.344	1.735	0.941	1.157	0.937	1.268	-1.069	2.342	-1.929
object_562_2	6	1.904	3.679	59.608	1.912	1.560	0.559	1.622	0.370	0.151	1.820	0.602	1.254	1.200	2.124	1.652	0.829	1.986	0.846	1.223	-3.485	1.682	0.586
object_562_3	6	1.843	3.613	58.832	1.921	1.460	0.601	1.631	0.336	0.126	2.135	0.620	1.092	1.124	2.051	1.591	0.928	1.338	0.802	1.133	-3.511	2.381	-1.655
object_562_4	6	2.453	4.227	59.471	2.424	1.987	0.661	1.630	0.407	0.050	3.215	0.547	1.115	1.454	2.715	1.917	0.955	1.294	1.123	1.454	1.063	0.033	-1.386
object_563_0	6	2.403	4.178	59.581	2.459	1.981	0.625	1.591	0.481	0.038	3.297	0.448	1.214	1.506	2.752	1.941	0.933	1.694	1.132	1.506	0.955	-0.948	-0.499
object_563_1	6	2.180	3.954	59.430	2.252	1.782	0.607	1.608	0.323	0.060	2.685	0.464	1.175	1.356	2.514	1.823	0.926	1.297	1.035	1.357	-0.590	0.580	-1.161
object_564_0	6	2.696	4.568	74.397	2.599	2.438	0.451	1.672	0.370	0.040	3.646	0.567	1.224	1.582	2.943	2.037	0.927	1.750	1.236	1.583	3.249	0.378	0.664
object_565_0	6	2.731	4.531	63.007	2.541	2.370	0.567	1.717	0.338	0.056	3.259	0.675	1.525	1.626	2.902	2.028	0.881	1.664	1.242	1.626	2.869	0.104	0.947
object_565_1	6	2.488	4.337	70.568	2.290	2.191	0.499	1.756	0.199	0.102	2.342	0.632	1.324	1.467	2.687	1.921	0.882	1.586	1.143	1.469	1.313	2.026	0.851
object_566_0	6	1.776	3.514	54.685	1.972	1.171	0.768	1.603	0.335	0.085	2.305	0.505	1.091	1.153	2.073	1.609	0.898	1.559	0.827	1.157	-3.922	1.014	-1.587
object_566_1	6	2.578	4.307	53.599	2.727	1.658	0.882	1.610	0.447	0.017	4.390	0.398	1.664	1.684	2.978	2.085	0.809	2.025	1.335	1.684	2.124	-3.385	1.151
object_566_2	6	2.825	4.631	63.998	2.665	2.482	0.547	1.732	0.285	0.039	3.839	0.628	1.280	1.639	3.027	2.081	0.922	1.413	1.292	1.640	3.941	0.167	-0.009
object_567_0	6	2.828	4.647	65.978	2.594	2.483	0.550	1.769	0.243	0.055	3.616	0.774	1.247	1.590	2.939	2.036	0.927	1.375	1.257	1.593	3.700	1.183	-0.089
object_567_1	6	2.564	4.328	58.112	2.401	2.147	0.620	1.791	0.171	0.073	3.026	0.705	1.132	1.450	2.716	1.920	0.946	1.171	1.130	1.450	1.711	1.732	-1.285
object_567_2	6	2.166	4.046	75.903	1.929	1.999	0.326	1.720	0.239	0.255	1.527	0.695	1.633	1.343	2.324	1.745	0.855	2.027	0.944	1.343	-1.324	3.741	2.446
object_568_0	6	1.877	3.604	53.244	2.085	0.916	0.904	1.556	0.342	0.064	2.314	0.399	1.174	1.297	2.276	1.721	0.860	1.975	0.922	1.297	-3.305	-0.651	-0.618
object_568_1	6	3.290	5.085	62.415	3.148	2.874	0.617	1.791	0.261	0.012	6.865	0.625	1.270	1.878	3.494	2.311	0.935	1.361	1.523	1.878	7.986	-1.577	-0.280
object_569_0	6	2.851	4.654	63.407	2.498	2.505	0.551	1.760	0.278	0.090	2.748	0.733	1.194	1.598	2.986	2.059	0.928	1.415	1.268	1.612	3.432	1.182	0.061
object_570_0	6	2.327	4.165	68.828	2.320	2.059	0.465	1.667	0.295	0.061	2.900	0.544	1.174	1.395	2.591	1.857	0.945	1.285	1.066	1.397	0.698	1.543	-0.703
object_570_1	6	2.060	3.870	64.541	1.947	1.800	0.459	1.706	0.252	0.184	1.783	0.653	1.134	1.233	2.245	1.696	0.898	1.497	0.909	1.243	-2.005	3.188	-0.219
object_571_0	6	2.871	4.631	57.504	2.760	2.323	0.718	1.761	0.279	0.028	4.792	0.701	1.348	1.655	3.025	2.080	0.923	1.576	1.294	1.655	4.062	-0.572	-0.374
object_572_0	6	2.534	4.304	58.884	2.401	2.140	0.599	1.682	0.392	0.068	3.059	0.693	1.304	1.456	2.694	1.916	0.915	1.320	1.127	1.460	1.240	0.619	-0.605
object_573_0	6	2.221	3.946	53.068	2.431	1.227	0.905	1.630	0.362	0.029	3.986	0.478	1.222	1.373	2.542	1.830	0.956	1.273	1.034	1.375	-0.443	-0.806	-2.361
object_573_1	6	2.743	4.536	62.064	2.595	2.382	0.567	1.709	0.341	0.045	3.652	0.661	1.326	1.594	2.923	2.032	0.909	1.379	1.251	1.594	3.140	0.136	-0.070
object_574_0	6	2.614	4.383	58.761	2.575	2.227	0.591	1.684	0.378	0.037	3.847	0.577	1.261	1.530	2.853	1.990	0.938	1.291	1.205	1.533	2.415	-0.197	-0.909
object_575_0	6	2.564	4.308	55.462	2.633	1.798	0.832	1.695	0.341	0.025	4.904	0.640	1.060	1.469	2.758	1.942	0.940	1.267	1.144	1.480	1.903	-0.552	-2.049
object_575_1	6	2.177	3.944	58.445	2.055	1.747	0.635	1.768	0.184	0.147	2.229	0.793	1.227	1.268	2.278	1.707	0.920	1.396	0.915	1.268	-1.437	3.011	-0.941
object_576_0	6	2.828	4.650	66.275	2.762	2.500	0.531	1.685	0.403	0.025	4.355	0.511	1.227	1.666	3.120	2.123	0.938	1.435	1.332	1.674	4.390	-0.780	-0.154
object_577_0	6	2.775	4.550	59.519	2.663	2.400	0.580	1.739	0.272	0.035	4.183	0.666	1.186	1.583	2.952	2.041	0.931	1.261	1.259	1.583	3.554	0.256	-0.808
object_577_1	6	2.177	3.916	54.891	2.143	1.594	0.746	1.690	0.244	0.098	2.212	0.568	1.175	1.349	2.423	1.798	0.843	1.721	1.020	1.360	-1.415	0.792	-0.126
object_578_0	6	2.194	3.961	58.362	2.132	1.738	0.657	1.710	0.255	0.107	2.323	0.639	1.249	1.327	2.389	1.766	0.904	1.595	0.973	1.327	-1.162	1.648	-0.536
object_579_0	6	3.022	4.801	60.194	2.955	2.535	0.675	1.748	0.273	0.016	5.799	0.576	1.282	1.747	3.261	2.192	0.949	1.367	1.406	1.747	5.826	-1.248	-0.719
object_580_0	6	2.657	4.484	67.095	2.426	2.333	0.527	1.702	0.372	0.080	2.804	0.676	1.118	1.518	2.827	1.978	0.935	1.386	1.182	1.518	2.297	1.141	-0.266
object_581_0	6	2.343	4.075	54.009	2.437	1.584	0.830	1.663	0.299	0.037	3.639	0.539	1.181	1.433	2.611	1.876	0.910	1.531	1.073	1.436	0.197	-0.447	-1.275
object_581_1	6	2.340	4.070	53.630	2.429	1.485	0.865	1.649	0.302	0.038	3.340	0.468	1.173	1.470	2.670	1.905	0.909	1.594	1.107	1.470	0.217	-0.848	-1.126
object_581_2	6	2.042	3.769	53.275	2.194	1.212	0.861	1.654	0.310	0.057	2.925	0.518	1.091	1.260	2.328	1.728	0.935	1.493	0.937	1.268	-2.065	0.352	-2.022
object_582_0	6	2.559	4.341	60.525	2.547	2.015	0.717	1.680	0.361	0.037	3.908	0.612	1.139	1.486	2.772	1.955	0.915	1.164	1.174	1.487	1.894	-0.057	-1.250
object_583_0	6	2.470	4.279	64.296	2.370	2.106	0.571	1.786	0.171	0.067	3.176	0.725	1.213	1.401	2.610	1.869	0.937	1.318	1.076	1.406	1.255	2.155	-0.816
object_584_0	6	2.703	4.596	78.216	2.380	2.532	0.327	1.706	0.357	0.110	2.299	0.631	1.244	1.562	2.903	2.018	0.924	1.541	1.227	1.562	2.904	1.900	1.129
object_585_0	7	1.759	3.493	54.166	1.966	1.071	0.812	1.472	0.481	0.085	1.915	0.356	1.266	1.228	2.207	1.683	0.870	1.411	0.897	1.248	-3.936	-0.497	-1.152
object_586_0	7	3.254	5.049	62.405	2.928	3.028	0.406	1.794	0.230	0.031	4.610	0.699	1.094	1.791	3.410	2.264	0.957	1.204	1.471	1.792	7.097	0.172	-0.310
object_587_0	7	2.521	4.279	57.380	2.680	1.903	0.762	1.583	0.412	0.018	4.346	0.373	1.121	1.567	2.949	2.042	0.919	1.408	1.255	1.588	2.251	-1.954	-1.123
object_589_0	7	1.888	3.614	53.234	2.164	1.056	0.866	1.422	0.478	0.046	2.260	0.325	2.071	1.437	2.376	1.810	0.717	2.346	1.038	1.437	-3.230	-2.800	2.520
object_589_1	7	2.249	4.002	56.653	2.502	1.490	0.831	1.573	0.350	0.022	3.950	0.370	1.229	1.441	2.680	1.905	0.931	1.323	1.123	1.441	0.291	-1.275	-1.639
object_590_0	7	2.611	4.417	64.057	2.522	2.314	0.497	1.657	0.359	0.046	3.259	0.549	1.285	1.559	2.871	2.009	0.897	1.546	1.218	1.561	2.367	0.021	0.305
object_591_0	7	2.393	4.240	70.354	2.117	2.173	0.402	1.809	0.148	0.181	1.952	0.798	1.498	1.399	2.491	1.827	0.864	1.475	1.068	1.403	0.414	3.624	1.249
object_593_0	7	2.743	4.481	54.623	2.728	2.065	0.792	1.701	0.320	0.024	4.787	0.593	1.135	1.590	2.970	2.048	0.939	1.287	1.243	1.591	3.214	-0.985	-1.550
object_594_0	7	3.314	5.106	61.911	3.106	3.017	0.495	1.799	0.210	0.016	6.197	0.638	1.092	1.838	3.509	2.314	0.957	1.267	1.517	1.844	8.019	-0.780	-0.573
object_594_1	7	2.211	3.935	52.995	2.417	1.122	0.925	1.562	0.346	0.030	3.582	0.409	1.225	1.410	2.599	1.863	0.938	1.326	1.072	1.412	-0.543	-1.261	-2.007
object_595_0	7	2.345	4.069	52.932	2.619	1.363	0.900	1.533	0.428	0.016	4.342	0.341	1.128	1.528	2.813	1.981	0.891	1.526	1.197	1.535	0.820	-2.639	-1.291
object_595_1	7	1.888	3.603	51.784	2.269	0.450	0.976	1.456	0.462	0.028	3.025	0.289	1.233	1.353	2.428	1.788	0.893	1.344	0.996	1.353	-2.637	-2.147	-1.911
object_595_2	7	2.119	3.860	55.124	2.049	1.537	0.746	1.724	0.245	0.132	2.219	0.699	1.095	1.235	2.274	1.703	0.929	1.342	0.914	1.239	-1.978	2.211	-1.643
object_595_3	7	1.747	3.473	53.167	1.962	0.719	0.924	1.451	0.516	0.084	1.760	0.340	1.389	1.286	2.215	1.716	0.761	2.149	0.949	1.296	-4.544	-1.773	0.772
object_595_4	7	1.438	3.154	52.058	1.967	0.550	0.907	1.274	0.505	0.040	2.037	0.219	1.735	1.243	2.098	1.658	0.761	1.969	0.895	1.248	-5.746	-2.615	0.648
object_595_5	7	2.468	4.220	56.434	2.545	1.912	0.725	1.666	0.273	0.030	3.613	0.455	1.576	1.572	2.810	1.987	0.861	2.061	1.218	1.572	1.385	-1.268	0.894
object_596_0	7	2.006	3.755	56.150	1.958	1.520	0.683	1.644	0.304	0.155	1.854	0.609	1.398	1.257	2.221	1.690	0.873	1.368	0.915	1.257	-2.697	1.733	-0.511
object_597_0	7	2.083	3.848	58.202	2.141	1.698	0.596	1.596	0.333	0.079	2.309	0.496	1.662	1.360	2.388	1.778	0.854	1.920	0.997	1.360	-1.729	0.276	0.860
object_597_1	7	2.560	4.361	63.270	2.580	2.171	0.594	1.576	0.578	0.032	3.095	0.393	2.066	1.690	2.965	2.089	0.771	1.958	1.323	1.690	2.024	-2.629	2.951
object_598_0	7	2.161	3.965	63.749	2.167	1.820	0.551	1.614	0.314	0.085	2.222	0.501	1.700	1.407	2.461	1.820	0.832	1.829	1.063	1.408	-0.988	0.539	1.430
object_599_0	7	2.163	3.938	59.623	2.183	1.765	0.606	1.636	0.318	0.079	2.524	0.549	1.358	1.337	2.423	1.781	0.912	1.712	0.989	1.338	-1.141	0.898	-0.288
object_599_1	7	2.040	3.776	54.373	2.297	1.375	0.793	1.590	0.344	0.035	3.325	0.426	1.212	1.335	2.411	1.775	0.914	1.587	0.986	1.335	-1.533	-0.526	-1.407
object_600_0	7	2.632	4.405	59.227	2.500	2.265	0.573	1.657	0.351	0.054	2.821	0.496	1.290	1.623	2.937	2.049	0.865	1.950	1.244	1.624	2.190	-0.736	1.046
object_602_0	7	2.218	3.989	59.083	2.200	1.845	0.583	1.643	0.304	0.083	2.366	0.508	1.316	1.376	2.512	1.826	0.912	1.404	1.048	1.382	-0.553	0.894	-0.548
object_603_0	7	2.089	3.864	59.660	2.086	1.729	0.571	1.634	0.294	0.104	2.175	0.548	1.399	1.327	2.350	1.748	0.896	1.668	0.966	1.327	-1.643	1.294	-0.042
object_603_1	7	1.979	3.714	54.383	2.244	1.328	0.787	1.542	0.376	0.039	2.971	0.384	1.282	1.335	2.394	1.771	0.893	1.723	0.990	1.335	-2.021	-0.856	-0.899
object_604_0	7	2.044	3.862	65.648	1.864	1.850	0.369	1.730	0.206	0.261	1.565	0.746	1.285	1.238	2.172	1.669	0.857	1.453	0.881	1.238	-2.261	4.172	0.597
object_605_0	7	2.645	4.424	60.059	2.623	2.180	0.659	1.683	0.320	0.032	4.113	0.550	1.118	1.537	2.905	2.009	0.969	1.220	1.217	1.539	2.798	-0.155	-1.505
object_606_0	7	2.236	4.098	72.767	2.166	2.009	0.412	1.680	0.279	0.101	2.338	0.589	1.064	1.325	2.466	1.797	0.936	1.269	1.008	1.327	-0.111	2.614	-0.554
object_607_0	7	2.092	3.875	60.736	2.032	1.765	0.536	1.674	0.264	0.134	1.995	0.617	1.021	1.261	2.302	1.732	0.863	1.451	0.944	1.296	-1.776	2.191	-0.401
object_608_0	7	2.454	4.258	63.615	2.430	2.002	0.650	1.630	0.408	0.049	3.099	0.525	1.239	1.489	2.734	1.939	0.903	1.365	1.153	1.490	1.182	-0.118	-0.426
object_609_0	7	1.873	3.605	53.957	2.033	1.131	0.832	1.526	0.452	0.080	2.146	0.406	1.184	1.241	2.264	1.702	0.912	1.304	0.922	1.249	-3.211	-0.167	-1.772
object_610_0	7	2.682	4.435	56.646	2.630	2.215	0.661	1.694	0.361	0.033	4.008	0.570	1.103	1.553	2.926	2.027	0.935	1.265	1.233	1.569	2.816	-0.501	-1.233
object_610_1	7	1.466	3.194	53.431	1.866	0.740	0.846	1.245	0.676	0.068	1.574	0.196	1.171	1.221	2.175	1.669	0.864	1.839	0.893	1.231	-5.513	-2.293	-0.839
object_611_0	7	1.989	3.722	54.071	2.095	1.205	0.846	1.530	0.403	0.079	1.997	0.377	1.291	1.368	2.413	1.795	0.838	2.343	0.992	1.370	-2.748	-1.154	0.597
object_611_1	7	1.491	3.201	51.207	1.981	0.027	0.998	1.259	0.546	0.042	1.718	0.163	1.461	1.320	2.280	1.746	0.770	2.306	0.981	1.323	-5.461	-3.538	0.692
object_611_2	7	1.886	3.625	54.796	2.004	1.269	0.772	1.541	0.409	0.095	1.978	0.412	1.106	1.244	2.271	1.708	0.902	1.299	0.921	1.245	-3.095	0.283	-1.594
object_612_0	7	2.005	3.789	60.767	1.762	1.831	0.340	1.762	0.172	0.381	1.350	0.804	1.323	1.194	2.100	1.632	0.863	1.509	0.841	1.194	-2.926	5.087	0.684
object_613_0	7	1.999	3.722	52.792	2.225	1.028	0.903	1.559	0.402	0.045	2.735	0.381	1.335	1.336	2.419	1.788	0.876	1.745	0.998	1.340	-2.299	-1.238	-0.836
object_613_1	7	2.088	4.004	82.368	1.741	2.055	0.080	1.733	0.203	0.506	1.116	0.781	1.682	1.306	2.195	1.694	0.807	2.052	0.882	1.306	-2.060	6.092	3.956
object_614_0	7	2.074	3.928	71.471	2.148	1.802	0.474	1.575	0.434	0.075	2.246	0.451	1.613	1.383	2.420	1.796	0.844	2.022	1.037	1.384	-1.266	0.442	1.727
object_615_0	7	2.198	3.967	58.802	2.172	1.806	0.601	1.640	0.300	0.090	2.254	0.515	1.385	1.378	2.486	1.819	0.886	1.346	1.043	1.381	-0.775	0.891	-0.311
object_616_0	7	2.150	3.876	53.123	2.312	1.160	0.905	1.601	0.321	0.042	2.901	0.413	1.317	1.397	2.535	1.849	0.862	1.481	1.082	1.413	-1.137	-1.044	-0.873
object_617_0	7	1.737	3.471	54.169	2.013	1.052	0.812	1.493	0.391	0.065	2.309	0.393	1.192	1.186	2.142	1.649	0.877	1.509	0.868	1.188	-4.044	-0.133	-1.396
object_617_1	7	2.346	4.082	54.513	2.413	1.674	0.792	1.676	0.271	0.042	3.422	0.522	1.154	1.424	2.628	1.878	0.936	1.288	1.089	1.424	0.392	-0.011	-1.702
object_618_0	7	2.275	4.137	72.804	2.301	2.015	0.456	1.601	0.345	0.059	2.546	0.446	1.398	1.457	2.626	1.895	0.860	1.975	1.117	1.462	0.298	0.465	1.507
object_619_0	7	2.548	4.393	70.045	2.310	2.354	0.364	1.674	0.358	0.106	2.441	0.676	1.180	1.466	2.718	1.923	0.938	1.428	1.135	1.466	1.640	1.935	0.132
object_620_0	7	2.040	3.767	53.421	2.320	1.219	0.858	1.440	0.456	0.032	2.764	0.285	1.323	1.428	2.585	1.879	0.846	1.782	1.092	1.440	-1.605	-2.355	-0.234
object_620_1	7	2.158	3.878	52.551	2.345	0.890	0.953	1.621	0.282	0.037	3.483	0.474	1.158	1.336	2.482	1.803	0.942	1.334	1.008	1.341	-1.195	-0.510	-2.334
object_620_2	7	2.478	4.229	56.371	2.522	1.956	0.703	1.607	0.421	0.034	3.598	0.465	1.120	1.498	2.810	1.966	0.952	1.325	1.165	1.502	1.447	-0.880	-1.486
object_621_0	7	2.213	4.037	66.718	1.946	1.948	0.463	1.782	0.167	0.263	1.732	0.837	1.119	1.227	2.290	1.708	0.941	1.249	0.920	1.238	-1.218	4.763	-0.615
object_622_0	7	2.191	3.920	53.618	2.366	1.343	0.865	1.586	0.331	0.036	3.004	0.388	1.269	1.453	2.602	1.888	0.840	1.721	1.096	1.453	-0.757	-1.418	-0.283
object_622_1	7	2.122	3.847	53.157	2.370	1.123	0.907	1.524	0.360	0.030	3.330	0.357	1.081	1.372	2.569	1.847	0.940	1.408	1.053	1.383	-1.050	-1.308	-2.104
object_623_0	7	2.087	3.813	53.172	2.289	1.141	0.895	1.599	0.333	0.040	3.000	0.427	1.400	1.391	2.457	1.812	0.854	1.470	1.033	1.391	-1.517	-0.982	-0.791
object_624_0	7	2.005	3.729	53.012	2.312	0.970	0.918	1.445	0.433	0.030	2.983	0.297	1.431	1.415	2.533	1.838	0.904	1.769	1.049	1.415	-1.846	-2.217	-0.855
object_624_1	7	2.329	4.051	52.689	2.571	1.146	0.939	1.513	0.513	0.019	3.497	0.291	1.615	1.627	2.865	2.028	0.811	1.943	1.276	1.627	0.445	-3.785	0.788
object_625_0	7	3.526	5.345	65.940	3.200	3.334	0.358	1.830	0.185	0.017	6.174	0.680	1.162	1.960	3.694	2.409	0.943	1.335	1.612	1.960	9.625	-0.600	0.386
object_625_1	7	1.845	3.568	52.911	2.158	0.808	0.923	1.393	0.432	0.043	2.446	0.284	1.005	1.301	2.391	1.769	0.896	1.289	0.982	1.317	-2.989	-1.543	-2.046
object_626_0	7	2.012	3.732	52.488	2.270	0.727	0.958	1.521	0.391	0.037	3.026	0.370	1.118	1.321	2.444	1.789	0.923	1.484	0.993	1.328	-2.167	-1.300	-2.041
object_626_1	7	3.164	4.914	56.285	3.105	2.679	0.673	1.730	0.332	0.011	6.488	0.525	1.371	1.866	3.444	2.292	0.908	1.538	1.493	1.866	6.887	-2.592	-0.033
object_627_0	7	2.473	4.220	55.809	2.526	1.907	0.732	1.608	0.430	0.033	3.544	0.447	1.304	1.522	2.822	1.977	0.929	1.561	1.181	1.523	1.314	-1.304	-0.779
object_628_0	7	2.189	3.904	51.867	2.601	0.929	0.952	1.482	0.419	0.012	4.680	0.291	1.207	1.467	2.725	1.931	0.918	1.481	1.134	1.480	-0.062	-2.887	-1.885
object_628_1	7	2.062	3.825	57.940	2.038	1.599	0.664	1.709	0.251	0.122	2.376	0.737	1.048	1.182	2.195	1.662	0.932	1.313	0.865	1.204	-2.206	2.646	-1.718
object_629_0	7	2.462	4.181	52.361	2.608	1.044	0.965	1.651	0.278	0.022	4.384	0.464	1.369	1.518	2.795	1.966	0.917	1.459	1.172	1.520	1.073	-1.679	-1.446
object_629_1	7	2.256	3.978	52.687	2.346	1.077	0.939	1.645	0.319	0.046	2.966	0.455	1.178	1.428	2.598	1.874	0.892	1.379	1.096	1.431	-0.579	-0.870	-1.434
object_630_0	7	3.516	5.324	64.203	3.191	3.304	0.387	1.837	0.177	0.017	6.228	0.703	1.118	1.943	3.669	2.397	0.944	1.245	1.604	1.943	9.503	-0.532	0.062
object_630_1	7	1.806	3.526	52.406	2.166	0.711	0.935	1.361	0.412	0.037	2.463	0.255	1.203	1.334	2.400	1.774	0.893	1.680	0.974	1.334	-3.242	-2.004	-1.316
object_631_0	7	2.630	4.444	65.188	2.271	2.371	0.451	1.711	0.322	0.153	1.979	0.674	1.286	1.536	2.801	1.975	0.892	1.517	1.192	1.538	1.784	1.682	0.848
object_632_0	8	2.236	4.146	81.344	2.177	2.061	0.337	1.637	0.325	0.096	1.826	0.430	2.211	1.544	2.602	1.915	0.744	3.217	1.188	1.544	-0.190	0.247	5.914
object_633_0	8	2.305	4.066	57.564	2.359	1.907	0.605	1.679	0.284	0.049	3.258	0.551	1.164	1.382	2.564	1.846	0.936	1.335	1.055	1.391	0.262	0.721	-1.314
object_634_0	8	2.032	3.761	53.647	2.166	1.176	0.870	1.663	0.274	0.063	2.865	0.591	1.274	1.277	2.260	1.709	0.874	1.681	0.929	1.277	-2.371	0.436	-0.993
object_634_1	8	2.281	4.068	61.183	2.290	1.991	0.493	1.641	0.297	0.063	2.641	0.468	1.218	1.402	2.611	1.868	0.942	1.790	1.067	1.405	0.087	0.713	-0.267
object_634_2	8	2.116	3.851	54.342	2.244	1.389	0.820	1.552	0.354	0.053	2.580	0.395	1.465	1.400	2.519	1.833	0.898	1.732	1.054	1.400	-1.386	-0.912	-0.445
object_634_3	8	2.155	3.935	60.271	2.095	1.902	0.448	1.649	0.288	0.116	2.020	0.512	1.132	1.330	2.446	1.790	0.922	1.930	0.985	1.334	-1.183	1.548	0.013
object_635_0	8	2.225	4.101	75.033	2.113	2.028	0.372	1.720	0.228	0.126	2.216	0.684	1.342	1.330	2.391	1.767	0.902	1.814	0.970	1.330	-0.476	3.092	0.952
object_636_0	8	1.721	3.456	54.425	2.028	1.048	0.806	1.495	0.351	0.058	2.339	0.381	1.794	1.249	2.140	1.659	0.833	1.917	0.883	1.249	-4.134	-0.644	0.344
object_636_1	8	2.158	3.911	56.575	2.295	1.656	0.692	1.595	0.349	0.047	2.893	0.429	1.135	1.364	2.525	1.833	0.908	1.502	1.059	1.377	-0.764	-0.211	-1.069
object_636_2	8	2.300	4.324	105.661	1.824	2.273	0.065	1.806	0.137	0.564	1.153	0.891	1.360	1.332	2.350	1.762	0.842	1.637	0.973	1.341	-0.085	8.154	3.925
object_637_0	8	2.498	4.330	68.025	2.473	2.226	0.469	1.645	0.381	0.045	3.269	0.557	1.494	1.525	2.752	1.958	0.859	1.795	1.186	1.529	1.645	0.048	1.262
object_637_1	8	1.801	3.525	53.056	2.102	0.926	0.882	1.487	0.519	0.050	2.678	0.386	1.273	1.223	2.214	1.674	0.921	1.671	0.877	1.226	-3.704	-1.017	-1.670
object_637_2	8	2.033	3.754	52.536	2.403	0.911	0.934	1.374	0.544	0.021	3.032	0.229	1.578	1.489	2.674	1.922	0.852	1.792	1.149	1.493	-1.454	-3.569	-0.084
object_638_0	8	2.293	4.056	57.944	2.307	1.905	0.596	1.681	0.290	0.060	2.948	0.565	1.094	1.381	2.541	1.837	0.924	1.607	1.040	1.381	-0.060	0.824	-0.876
object_639_0	8	1.668	3.391	52.844	1.956	0.663	0.923	1.425	0.431	0.072	2.054	0.353	1.062	1.187	2.120	1.644	0.856	1.571	0.867	1.197	-4.755	-0.773	-1.483
object_639_1	8	2.295	4.028	53.993	2.338	1.431	0.868	1.664	0.309	0.052	2.980	0.548	1.646	1.447	2.557	1.864	0.847	2.180	1.071	1.447	-0.726	-0.854	0.744
object_639_2	8	2.173	3.911	54.805	2.312	1.555	0.766	1.607	0.346	0.044	3.013	0.442	1.303	1.384	2.527	1.833	0.911	1.475	1.049	1.384	-0.790	-0.443	-1.095
object_639_3	8	2.411	4.297	76.881	2.169	2.224	0.354	1.718	0.232	0.149	1.863	0.609	1.762	1.488	2.627	1.899	0.848	2.105	1.107	1.490	0.680	2.257	2.928
object_639_4	8	2.128	4.080	89.468	1.922	2.017	0.234	1.646	0.309	0.242	1.414	0.532	1.315	1.330	2.402	1.771	0.911	1.895	0.961	1.330	-0.929	3.927	2.007
object_640_0	8	2.377	4.168	61.784	2.439	2.082	0.497	1.574	0.589	0.040	3.232	0.443	1.245	1.492	2.730	1.929	0.936	1.337	1.146	1.492	1.051	-0.793	-0.710
object_641_0	8	2.101	3.847	55.686	2.194	1.599	0.693	1.646	0.291	0.065	2.796	0.542	1.069	1.272	2.367	1.748	0.935	1.324	0.968	1.281	-1.438	0.982	-1.809
object_641_1	8	1.927	3.673	55.702	2.030	1.393	0.720	1.606	0.340	0.093	2.358	0.563	1.175	1.198	2.177	1.657	0.916	1.183	0.879	1.198	-2.892	1.318	-1.833
object_642_0	8	2.301	4.087	61.055	2.388	2.018	0.483	1.654	0.291	0.042	3.294	0.515	1.556	1.460	2.589	1.870	0.887	1.665	1.082	1.460	0.491	0.310	0.411
object_643_0	8	1.660	3.376	52.110	2.095	0.558	0.943	1.375	0.398	0.037	2.710	0.283	1.057	1.188	2.208	1.662	0.960	1.689	0.867	1.190	-4.303	-1.235	-2.501
object_643_1	8	1.995	3.833	68.834	2.046	1.717	0.483	1.627	0.312	0.101	2.149	0.543	1.564	1.300	2.260	1.713	0.856	1.948	0.940	1.300	-2.060	1.608	1.216
object_644_0	8	2.247	4.232	96.791	2.029	2.129	0.242	1.719	0.232	0.194	1.736	0.660	1.149	1.352	2.427	1.790	0.883	1.553	1.008	1.353	0.199	4.649	1.830
object_644_1	8	2.461	4.256	62.411	2.448	2.153	0.512	1.657	0.283	0.046	3.054	0.480	1.415	1.520	2.779	1.963	0.897	1.853	1.181	1.529	1.449	0.008	0.690
object_645_0	8	2.371	4.127	57.088	2.386	1.965	0.611	1.708	0.231	0.050	3.359	0.613	1.096	1.382	2.583	1.860	0.917	1.472	1.059	1.411	0.522	0.928	-1.054
object_646_0	8	2.342	4.164	66.320	2.179	2.108	0.421	1.700	0.259	0.121	2.078	0.582	1.267	1.417	2.577	1.862	0.896	1.544	1.083	1.418	0.289	1.990	0.456
object_647_0	8	1.975	3.712	54.596	2.134	1.283	0.807	1.573	0.368	0.064	2.574	0.467	1.337	1.279	2.306	1.723	0.908	2.210	0.925	1.285	-2.749	-0.296	-0.381
object_647_1	8	2.351	4.128	59.861	2.281	1.967	0.591	1.676	0.276	0.077	2.464	0.507	1.258	1.440	2.645	1.890	0.923	1.542	1.085	1.441	0.348	0.779	-0.376
object_647_2	8	2.168	3.917	56.061	2.198	1.683	0.680	1.637	0.321	0.075	2.509	0.535	1.324	1.352	2.440	1.798	0.877	1.753	1.004	1.359	-1.273	0.383	-0.179
object_648_0	8	2.536	4.470	85.822	2.228	2.362	0.334	1.779	0.165	0.151	2.028	0.701	1.371	1.488	2.690	1.921	0.888	1.645	1.124	1.488	1.873	3.588	1.920
object_649_0	8	1.707	3.455	55.936	1.877	1.278	0.647	1.489	0.369	0.113	1.820	0.426	1.379	1.187	2.078	1.617	0.875	1.873	0.833	1.189	-4.417	0.647	-0.227
object_649_1	8	2.403	4.303	79.524	2.239	2.239	0.317	1.734	0.231	0.105	2.358	0.641	1.369	1.419	2.595	1.867	0.914	1.509	1.075	1.419	1.120	2.940	0.946
object_649_2	8	2.343	4.078	54.319	2.441	1.618	0.816	1.654	0.280	0.036	3.558	0.507	1.495	1.452	2.638	1.890	0.907	1.714	1.103	1.457	0.223	-0.681	-0.527
object_650_0	8	2.046	3.873	67.071	1.757	1.927	0.249	1.741	0.188	0.429	1.270	0.807	1.251	1.235	2.139	1.653	0.856	1.468	0.864	1.235	-2.464	5.563	1.161
object_651_0	8	1.656	3.367	51.457	2.100	0.014	0.999	1.307	0.549	0.036	2.345	0.218	1.146	1.273	2.318	1.730	0.907	1.626	0.926	1.280	-4.431	-2.628	-1.953
object_651_1	8	2.294	4.046	56.543	2.404	1.844	0.651	1.646	0.306	0.038	3.466	0.494	1.185	1.395	2.600	1.864	0.934	1.228	1.074	1.405	0.324	0.162	-1.530
object_652_0	8	2.479	4.405	84.338	2.155	2.364	0.237	1.802	0.159	0.185	2.030	0.801	1.128	1.390	2.575	1.848	0.953	1.278	1.055	1.390	1.517	4.890	0.515
object_652_1	8	2.365	4.265	79.482	2.276	2.196	0.326	1.683	0.264	0.082	2.483	0.555	1.204	1.432	2.621	1.881	0.908	1.763	1.090	1.440	1.023	2.185	1.045
object_652_2	8	2.624	4.497	74.693	2.487	2.437	0.353	1.692	0.375	0.056	3.214	0.612	1.081	1.510	2.837	1.980	0.947	1.261	1.191	1.515	2.817	1.445	-0.212
object_653_0	8	2.548	4.394	70.152	2.446	2.360	0.354	1.657	0.416	0.057	3.154	0.600	1.134	1.479	2.770	1.947	0.944	1.345	1.149	1.484	2.098	1.101	-0.278
object_653_1	8	2.461	4.304	69.596	2.369	2.277	0.349	1.700	0.244	0.066	2.848	0.580	1.344	1.472	2.698	1.915	0.928	1.610	1.125	1.472	1.574	1.653	0.471
object_654_0	8	2.348	4.184	68.513	2.228	2.157	0.360	1.697	0.249	0.098	2.110	0.524	1.688	1.507	2.628	1.904	0.832	1.715	1.145	1.507	0.669	1.322	2.043
object_655_0	8	2.367	4.163	62.457	2.446	1.945	0.626	1.658	0.284	0.037	3.162	0.467	1.772	1.528	2.698	1.946	0.803	2.012	1.163	1.529	0.689	-0.686	1.905
object_655_1	8	2.230	4.281	112.404	1.771	2.230	0.006	1.793	0.142	0.613	1.153	0.878	1.108	1.251	2.286	1.709	0.930	1.306	0.921	1.251	-0.265	9.384	2.666
object_656_0	8	1.959	3.707	55.912	2.055	1.438	0.710	1.536	0.378	0.089	2.001	0.425	1.475	1.331	2.331	1.753	0.838	1.592	0.986	1.331	-2.581	-0.127	0.105
object_656_1	8	2.321	4.167	70.043	2.179	2.109	0.391	1.732	0.213	0.115	2.263	0.659	1.339	1.388	2.502	1.825	0.896	1.438	1.054	1.389	0.302	2.687	0.477
object_656_2	8	2.230	3.957	53.248	2.325	1.257	0.899	1.592	0.343	0.048	2.820	0.420	1.271	1.432	2.607	1.875	0.904	1.579	1.094	1.432	-0.714	-1.058	-1.044
object_657_0	8	1.958	3.694	54.439	2.026	1.309	0.787	1.650	0.271	0.101	2.136	0.541	1.526	1.290	2.225	1.696	0.854	2.033	0.914	1.290	-2.990	0.623	0.298
object_657_1	8	2.501	4.241	54.966	2.701	1.867	0.771	1.586	0.503	0.016	4.704	0.372	1.220	1.566	2.930	2.028	0.941	1.436	1.227	1.569	2.107	-2.371	-1.391
object_657_2	8	2.234	3.967	54.170	2.499	1.523	0.811	1.452	0.586	0.022	2.857	0.276	2.675	1.690	2.793	2.043	0.640	3.209	1.291	1.690	-0.656	-5.037	5.631
object_657_3	8	2.362	4.133	59.088	2.202	2.095	0.464	1.745	0.212	0.114	2.379	0.717	1.307	1.381	2.506	1.826	0.900	1.782	1.030	1.381	-0.021	2.132	0.286
object_657_4	8	2.215	3.971	57.061	2.148	1.804	0.617	1.712	0.249	0.104	2.375	0.639	1.289	1.341	2.409	1.772	0.920	1.576	0.979	1.341	-0.950	1.658	-0.620
object_658_0	8	2.156	3.905	56.084	2.255	1.649	0.696	1.619	0.317	0.056	2.751	0.481	1.366	1.399	2.474	1.816	0.873	2.151	1.031	1.399	-1.161	-0.301	0.373
object_658_1	8	2.099	3.844	55.615	2.274	1.491	0.761	1.539	0.385	0.045	2.633	0.381	1.241	1.436	2.518	1.853	0.813	2.332	1.077	1.436	-1.494	-1.494	0.923
object_658_2	8	1.983	3.705	52.806	2.271	0.877	0.932	1.524	0.380	0.035	3.177	0.376	1.095	1.295	2.407	1.769	0.929	1.366	0.984	1.309	-2.160	-1.051	-2.289
object_659_0	8	2.034	3.945	81.460	1.853	1.927	0.228	1.678	0.253	0.268	1.448	0.677	1.545	1.282	2.204	1.692	0.830	1.701	0.911	1.282	-1.906	4.350	2.359
object_659_1	8	1.499	3.207	51.075	1.995	0.141	0.988	1.343	0.498	0.041	1.965	0.190	1.530	1.291	2.220	1.702	0.823	3.215	0.899	1.294	-5.709	-3.244	1.306
object_660_0	8	2.146	4.070	84.034	1.902	2.028	0.244	1.737	0.209	0.276	1.598	0.772	1.315	1.271	2.258	1.699	0.912	1.369	0.918	1.271	-1.001	5.355	1.043
object_661_0	8	2.600	4.389	61.504	2.487	2.312	0.487	1.645	0.423	0.053	3.039	0.546	1.268	1.570	2.863	2.004	0.900	1.483	1.215	1.570	2.191	-0.185	0.163
object_661_1	8	1.829	3.553	52.950	2.174	0.904	0.896	1.416	0.446	0.038	2.404	0.282	1.729	1.399	2.380	1.793	0.782	1.926	1.027	1.399	-3.164	-2.471	0.835
object_661_2	8	2.420	4.205	60.918	2.405	2.038	0.589	1.614	0.450	0.051	3.048	0.497	1.105	1.447	2.724	1.921	0.955	1.280	1.127	1.447	0.993	-0.005	-1.257
object_661_3	8	2.317	4.109	62.003	2.223	2.009	0.513	1.729	0.229	0.093	2.544	0.668	1.169	1.353	2.492	1.818	0.904	1.383	1.031	1.363	0.002	2.080	-0.495
object_661_4	8	1.457	3.175	52.156	1.848	0.419	0.943	1.390	0.362	0.072	1.863	0.300	1.351	1.140	1.980	1.578	0.838	1.570	0.812	1.143	-5.970	-0.708	-1.158
object_661_5	8	2.678	4.465	61.296	2.569	2.386	0.492	1.703	0.320	0.044	3.569	0.610	1.189	1.563	2.892	2.016	0.910	1.490	1.222	1.564	2.803	0.259	-0.118
object_661_6	8	1.930	3.663	54.109	2.070	1.166	0.840	1.618	0.323	0.077	2.333	0.548	2.112	1.332	2.191	1.702	0.769	2.540	0.939	1.332	-3.440	-0.582	2.268
object_662_0	8	2.508	4.282	59.434	2.333	2.210	0.501	1.771	0.189	0.087	2.724	0.676	1.094	1.433	2.678	1.898	0.957	1.423	1.105	1.433	1.352	1.992	-0.889
object_662_1	8	1.971	3.699	53.487	2.019	0.945	0.916	1.617	0.318	0.108	2.245	0.593	1.408	1.236	2.198	1.668	0.916	1.652	0.867	1.236	-3.281	0.740	-1.232
object_662_2	8	2.305	4.059	56.865	2.246	1.881	0.628	1.684	0.267	0.082	2.376	0.523	1.394	1.437	2.586	1.870	0.881	1.802	1.076	1.439	-0.218	0.495	0.312
object_662_3	8	2.214	3.991	59.824	2.300	1.852	0.571	1.596	0.359	0.052	2.679	0.397	1.145	1.408	2.615	1.872	0.933	1.152	1.084	1.409	-0.011	0.196	-1.269
object_662_4	8	2.066	3.788	52.713	1.921	0.131	0.997	1.719	0.208	0.211	1.695	0.683	1.250	1.251	2.231	1.692	0.886	1.622	0.913	1.256	-3.417	1.668	-1.056
object_662_5	8	1.762	3.469	50.875	2.136	0.000	1.000	1.486	0.412	0.039	2.499	0.328	1.809	1.353	2.246	1.738	0.738	1.858	0.975	1.353	-4.152	-2.462	0.728
object_663_0	8	1.964	3.733	58.726	1.901	1.641	0.535	1.679	0.281	0.183	1.763	0.656	1.145	1.207	2.147	1.655	0.865	1.317	0.878	1.207	-2.841	2.777	-0.571
object_663_1	8	2.170	4.058	77.407	1.958	2.002	0.327	1.687	0.270	0.225	1.600	0.623	1.208	1.303	2.375	1.754	0.924	1.476	0.964	1.303	-0.914	3.862	0.573
object_663_2	8	1.729	3.450	52.605	1.994	0.488	0.961	1.452	0.466	0.069	1.848	0.290	1.600	1.291	2.267	1.727	0.818	2.489	0.913	1.292	-4.652	-2.028	0.810
object_664_0	8	2.723	4.551	67.321	2.719	2.362	0.566	1.658	0.395	0.024	4.152	0.475	1.565	1.686	3.045	2.101	0.876	1.629	1.324	1.686	3.679	-1.217	1.058
object_664_1	8	2.317	4.054	54.532	2.470	1.637	0.796	1.554	0.540	0.030	3.585	0.409	1.086	1.450	2.705	1.916	0.939	1.430	1.133	1.454	0.282	-1.693	-1.678
object_665_0	8	2.077	3.846	58.762	2.218	1.677	0.610	1.567	0.366	0.055	2.691	0.443	1.126	1.322	2.431	1.789	0.898	1.381	0.996	1.337	-1.303	0.265	-1.025
object_665_1	8	2.268	4.101	68.150	2.114	2.046	0.405	1.721	0.221	0.138	2.093	0.663	1.373	1.339	2.446	1.793	0.911	1.534	1.011	1.343	-0.332	2.848	0.373
object_665_2	8	2.433	4.190	57.184	2.527	1.981	0.650	1.545	0.642	0.030	3.347	0.370	1.314	1.559	2.864	2.003	0.909	1.597	1.223	1.565	1.281	-2.266	-0.306
object_665_3	8	2.420	4.201	60.413	2.532	2.021	0.604	1.536	0.618	0.028	3.264	0.333	1.343	1.589	2.897	2.018	0.911	1.767	1.230	1.589	1.449	-2.228	0.168
object_666_0	8	2.258	4.232	94.127	1.783	2.150	0.226	1.810	0.130	0.620	1.152	0.916	1.187	1.263	2.296	1.721	0.899	1.535	0.930	1.279	-0.835	8.169	2.420
object_666_1	8	1.638	3.364	53.147	1.991	0.684	0.912	1.369	0.540	0.057	2.009	0.264	1.235	1.233	2.217	1.689	0.870	2.102	0.881	1.243	-4.796	-1.893	-0.649
object_667_0	8	2.415	4.156	55.151	2.565	1.778	0.773	1.590	0.434	0.024	4.121	0.437	1.199	1.496	2.775	1.950	0.940	1.407	1.162	1.496	1.173	-1.476	-1.489
object_668_0	8	2.575	4.358	60.666	2.714	2.086	0.678	1.625	0.499	0.018	4.852	0.441	1.286	1.575	2.930	2.028	0.939	1.468	1.236	1.578	2.681	-1.731	-0.892
object_668_1	8	1.692	3.409	52.027	2.000	0.398	0.970	1.472	0.365	0.062	2.317	0.392	1.577	1.219	2.099	1.635	0.845	1.686	0.851	1.221	-4.756	-0.900	-0.765
object_669_0	8	2.123	4.068	88.249	1.980	2.008	0.239	1.670	0.283	0.183	1.702	0.602	1.221	1.302	2.343	1.749	0.879	1.955	0.979	1.309	-0.916	3.787	1.977
object_669_1	8	2.396	4.169	59.229	2.416	1.902	0.684	1.588	0.527	0.046	3.036	0.454	1.083	1.477	2.739	1.934	0.934	1.242	1.143	1.477	0.807	-0.807	-1.311
object_670_0	8	1.883	3.666	60.693	1.982	1.558	0.540	1.490	0.467	0.104	1.830	0.389	1.279	1.275	2.294	1.720	0.898	2.470	0.920	1.275	-3.170	0.082	0.736
object_670_1	8	2.306	4.220	82.078	2.215	2.097	0.387	1.720	0.235	0.094	2.531	0.656	1.083	1.340	2.489	1.812	0.921	1.419	1.027	1.351	0.539	3.199	0.182
object_670_2	8	2.078	4.036	90.810	1.909	1.974	0.221	1.676	0.282	0.228	1.541	0.606	1.267	1.289	2.296	1.721	0.896	2.165	0.946	1.290	-1.293	4.248	2.324
object_671_0	8	2.615	4.372	57.073	2.721	2.113	0.688	1.586	0.546	0.019	4.142	0.354	1.247	1.650	3.066	2.104	0.908	1.407	1.321	1.655	2.934	-2.549	-0.562
object_672_0	8	2.318	4.288	93.346	2.117	2.194	0.252	1.685	0.278	0.152	1.882	0.582	1.155	1.390	2.552	1.842	0.927	1.633	1.034	1.390	0.714	3.755	1.408
object_673_0	8	2.261	4.175	82.095	2.003	2.158	0.216	1.716	0.231	0.226	1.571	0.617	1.329	1.366	2.471	1.807	0.905	1.947	1.015	1.369	-0.197	3.930	1.969
object_674_0	8	1.779	3.542	57.975	1.973	1.469	0.527	1.497	0.399	0.086	1.959	0.383	1.197	1.255	2.196	1.681	0.857	1.519	0.901	1.255	-3.326	0.482	-0.408
object_674_1	8	1.868	3.591	52.893	2.143	0.818	0.924	1.520	0.383	0.048	2.745	0.418	1.256	1.267	2.247	1.705	0.865	1.551	0.920	1.270	-3.280	-0.835	-1.311
object_674_2	8	2.492	4.427	86.020	2.174	2.319	0.331	1.770	0.189	0.175	1.863	0.679	1.133	1.435	2.660	1.904	0.896	1.530	1.102	1.455	1.512	3.863	1.405
object_674_3	8	1.944	3.742	62.758	1.865	1.652	0.501	1.676	0.268	0.206	1.647	0.652	1.179	1.197	2.130	1.649	0.855	1.525	0.865	1.207	-2.993	3.081	0.061
object_675_0	8	2.678	4.448	58.974	2.706	2.301	0.582	1.635	0.454	0.023	4.125	0.452	1.578	1.677	3.023	2.090	0.873	1.702	1.307	1.677	3.145	-1.898	0.804
object_675_1	8	2.584	4.400	65.462	2.444	2.346	0.424	1.668	0.426	0.062	3.015	0.604	1.216	1.519	2.803	1.965	0.938	1.525	1.179	1.519	2.091	0.615	-0.044
object_675_2	8	2.314	4.061	55.802	2.494	1.765	0.722	1.543	0.487	0.027	3.537	0.356	1.166	1.490	2.762	1.946	0.934	1.339	1.155	1.493	0.682	-1.637	-1.394
object_676_0	8	2.630	4.381	56.392	2.757	2.127	0.688	1.631	0.407	0.016	4.836	0.425	1.429	1.635	3.001	2.072	0.903	1.645	1.291	1.635	2.997	-2.112	-0.187
object_677_0	8	1.986	3.716	53.651	2.153	1.154	0.863	1.502	0.395	0.060	2.281	0.342	1.188	1.349	2.452	1.795	0.914	1.588	1.003	1.349	-2.249	-0.948	-1.284
object_677_1	8	2.228	3.967	54.832	2.258	1.621	0.759	1.654	0.294	0.065	2.643	0.522	1.218	1.393	2.511	1.836	0.866	1.647	1.067	1.398	-0.783	0.041	-0.424
object_677_2	8	2.493	4.264	58.964	2.448	2.082	0.615	1.578	0.516	0.050	2.790	0.419	1.135	1.557	2.872	2.002	0.924	1.471	1.222	1.558	1.517	-1.130	-0.518
object_678_0	8	2.601	4.368	58.467	2.645	2.211	0.595	1.619	0.474	0.026	3.881	0.450	1.648	1.644	2.949	2.056	0.863	1.750	1.267	1.645	2.469	-1.903	0.952
object_678_1	8	2.544	4.354	64.528	2.398	2.304	0.428	1.725	0.235	0.070	2.831	0.604	1.278	1.512	2.763	1.947	0.932	1.582	1.158	1.512	1.928	1.363	0.163
object_678_2	8	2.262	4.004	55.236	2.477	1.681	0.743	1.523	0.503	0.026	3.483	0.329	1.116	1.463	2.744	1.935	0.941	1.355	1.143	1.473	0.348	-1.773	-1.606
object_679_0	8	2.565	4.347	60.494	2.595	2.255	0.513	1.596	0.431	0.030	3.415	0.383	1.171	1.591	2.982	2.062	0.908	1.570	1.271	1.607	2.494	-1.235	-0.043
object_679_1	8	2.128	3.848	52.493	2.190	0.953	0.941	1.685	0.254	0.070	2.591	0.577	1.501	1.345	2.367	1.777	0.818	1.869	1.007	1.350	-2.097	-0.184	0.094
object_679_2	8	2.244	4.063	65.953	2.135	2.007	0.427	1.713	0.232	0.119	2.195	0.650	1.425	1.375	2.432	1.793	0.879	1.747	1.019	1.375	-0.464	2.248	0.854
object_679_3	8	2.197	3.967	58.883	2.290	1.864	0.542	1.555	0.388	0.052	2.387	0.342	1.350	1.474	2.663	1.912	0.867	1.883	1.124	1.483	-0.285	-0.796	0.663
object_679_4	8	2.411	4.212	63.160	2.290	2.138	0.471	1.756	0.197	0.085	2.690	0.682	1.413	1.428	2.577	1.861	0.902	1.461	1.081	1.428	0.808	1.998	0.150
object_679_5	8	2.611	4.446	68.445	2.501	2.401	0.385	1.668	0.453	0.051	3.178	0.551	1.213	1.552	2.869	1.999	0.936	1.478	1.195	1.554	2.568	0.392	0.087
object_679_6	8	2.625	4.367	55.218	2.662	2.054	0.734	1.637	0.353	0.025	4.196	0.471	1.188	1.584	2.952	2.039	0.941	1.466	1.243	1.584	2.577	-1.324	-1.107
object_680_0	8	2.550	4.332	60.539	2.352	2.253	0.498	1.794	0.173	0.088	2.759	0.745	1.455	1.479	2.678	1.911	0.900	1.626	1.122	1.483	1.500	1.867	0.451
object_681_0	8	2.564	4.344	60.242	2.611	2.202	0.569	1.583	0.529	0.028	3.532	0.382	1.236	1.611	2.982	2.063	0.900	1.360	1.283	1.613	2.497	-1.698	-0.256
object_681_1	8	2.053	3.782	53.665	2.237	1.236	0.856	1.501	0.446	0.048	2.443	0.328	1.105	1.386	2.537	1.849	0.869	2.576	1.043	1.399	-2.102	-1.936	0.285
object_681_2	8	2.360	4.174	65.109	2.251	2.156	0.379	1.745	0.202	0.091	2.529	0.624	1.080	1.377	2.565	1.848	0.928	1.379	1.059	1.381	0.649	2.434	-0.467
object_682_0	8	2.458	4.256	62.836	2.414	2.160	0.500	1.626	0.463	0.054	3.068	0.563	1.241	1.471	2.707	1.927	0.895	1.726	1.139	1.489	1.063	-0.058	0.241
object_682_1	8	2.027	3.761	54.225	2.283	1.299	0.822	1.443	0.461	0.036	2.564	0.268	1.230	1.420	2.598	1.874	0.890	1.342	1.083	1.422	-1.407	-1.848	-1.169
object_682_2	8	1.876	3.602	53.205	2.129	0.936	0.899	1.532	0.388	0.052	2.642	0.410	1.294	1.261	2.263	1.708	0.886	1.458	0.924	1.263	-3.140	-0.621	-1.480
object_682_3	8	2.552	4.408	71.770	2.437	2.361	0.359	1.617	0.498	0.060	2.621	0.452	1.125	1.550	2.898	2.018	0.913	1.656	1.231	1.560	2.212	0.086	0.694
object_683_0	8	2.128	3.892	58.058	2.160	1.713	0.623	1.646	0.301	0.081	2.563	0.565	1.278	1.302	2.376	1.751	0.938	1.379	0.962	1.303	-1.292	1.271	-1.193
object_683_1	8	2.339	4.078	54.791	2.520	1.683	0.784	1.576	0.339	0.025	3.885	0.414	1.281	1.478	2.722	1.930	0.912	1.715	1.136	1.484	0.562	-1.410	-0.795
object_683_2	8	2.712	4.493	60.372	2.719	2.404	0.509	1.633	0.441	0.024	4.030	0.418	1.093	1.641	3.091	2.114	0.917	1.241	1.333	1.650	3.698	-1.290	-0.601
object_684_0	8	2.568	4.348	60.207	2.652	2.202	0.572	1.576	0.552	0.023	3.814	0.387	1.247	1.619	2.980	2.070	0.867	1.851	1.288	1.633	2.391	-2.218	0.600
object_685_0	8	2.540	4.413	74.713	2.519	2.331	0.384	1.608	0.485	0.040	3.321	0.473	1.269	1.563	2.865	1.998	0.930	1.796	1.215	1.563	2.409	-0.073	0.789
object_685_1	8	2.112	3.936	66.552	2.056	1.950	0.319	1.650	0.303	0.126	2.060	0.577	1.110	1.263	2.351	1.742	0.926	1.295	0.952	1.276	-1.159	2.700	-0.563
object_686_0	8	2.582	4.493	81.591	2.269	2.401	0.343	1.807	0.143	0.139	2.080	0.740	1.744	1.543	2.713	1.951	0.812	2.059	1.187	1.544	1.945	2.880	3.489
object_686_1	8	1.845	3.557	51.508	2.143	0.076	0.997	1.649	0.277	0.046	3.396	0.573	1.366	1.172	2.087	1.612	0.917	1.641	0.827	1.172	-3.858	0.104	-2.124
object_686_2	8	2.312	4.179	73.701	2.253	2.080	0.418	1.661	0.285	0.080	2.442	0.527	1.164	1.399	2.590	1.865	0.911	1.650	1.070	1.413	0.469	1.751	0.424
object_687_0	8	1.772	3.688	82.497	1.748	1.612	0.325	1.613	0.316	0.237	1.375	0.555	1.889	1.212	2.027	1.610	0.808	2.650	0.841	1.212	-3.857	3.196	3.763
object_687_1	8	2.331	4.072	54.985	2.569	1.716	0.762	1.524	0.413	0.020	3.839	0.326	1.563	1.577	2.819	1.985	0.886	2.095	1.208	1.577	0.805	-2.582	0.478
object_687_2	8	2.581	4.505	83.925	2.136	2.455	0.255	1.700	0.333	0.256	1.631	0.728	1.136	1.473	2.719	1.924	0.934	1.303	1.127	1.473	1.774	3.965	1.098
object_687_3	8	1.861	3.586	53.143	2.106	0.965	0.887	1.515	0.387	0.056	2.140	0.293	1.102	1.316	2.393	1.775	0.874	1.816	1.010	1.325	-2.951	-1.195	-0.893
object_687_4	8	2.137	3.869	53.924	2.435	1.345	0.846	1.473	0.436	0.023	3.428	0.303	1.447	1.486	2.656	1.900	0.901	1.814	1.101	1.486	-0.651	-2.373	-0.507
object_687_5	8	2.504	4.290	61.162	2.472	2.232	0.469	1.651	0.438	0.046	3.431	0.563	1.108	1.453	2.753	1.937	0.954	1.276	1.152	1.457	1.673	0.326	-1.112
object_688_0	8	1.937	3.674	54.580	2.206	1.281	0.790	1.525	0.416	0.042	2.813	0.378	1.284	1.302	2.360	1.757	0.881	1.548	0.975	1.304	-2.381	-0.837	-1.049
object_688_1	8	2.383	4.189	63.921	2.531	2.006	0.584	1.579	0.476	0.026	3.924	0.441	1.356	1.490	2.739	1.937	0.919	1.532	1.139	1.490	1.218	-0.914	-0.364
object_688_2	8	2.477	4.262	60.941	2.389	2.192	0.485	1.744	0.210	0.063	2.988	0.632	1.454	1.490	2.677	1.914	0.887	1.550	1.129	1.491	1.368	1.175	0.393
object_688_3	8	2.496	4.305	64.359	2.558	2.192	0.506	1.615	0.477	0.030	3.901	0.473	1.104	1.496	2.821	1.967	0.968	1.268	1.171	1.496	2.077	-0.331	-1.227
object_688_4	8	2.184	3.958	59.337	2.236	1.809	0.585	1.603	0.356	0.065	2.338	0.423	1.065	1.412	2.558	1.867	0.837	2.490	1.075	1.433	-0.950	-0.412	1.185
object_689_0	8	2.107	3.876	58.770	2.111	1.747	0.571	1.586	0.377	0.096	2.008	0.458	1.277	1.385	2.446	1.808	0.848	2.336	1.039	1.386	-1.662	0.045	1.173
object_689_1	8	2.392	4.191	62.966	2.388	2.037	0.562	1.735	0.234	0.052	3.379	0.628	1.134	1.389	2.594	1.859	0.943	1.316	1.070	1.389	0.931	1.502	-1.140
object_690_0	8	2.749	4.526	59.741	2.780	2.367	0.587	1.656	0.413	0.019	4.798	0.483	1.208	1.648	3.066	2.099	0.927	1.403	1.310	1.650	3.873	-1.404	-0.618
object_690_1	8	2.173	3.977	63.595	2.169	1.810	0.574	1.590	0.358	0.086	2.093	0.447	1.186	1.388	2.523	1.849	0.842	1.498	1.074	1.402	-0.811	0.480	0.281
object_690_2	8	2.485	4.235	56.246	2.683	1.980	0.691	1.574	0.511	0.017	4.489	0.363	1.150	1.583	2.926	2.031	0.920	1.433	1.235	1.583	2.149	-2.256	-1.068
object_690_3	8	2.423	4.189	58.254	2.479	2.053	0.578	1.679	0.273	0.037	3.683	0.542	1.243	1.474	2.689	1.913	0.918	1.466	1.118	1.475	1.259	0.210	-0.709
object_690_4	8	1.844	3.593	56.147	1.898	1.362	0.684	1.648	0.304	0.140	1.865	0.652	1.913	1.261	2.029	1.627	0.748	2.123	0.855	1.261	-4.035	1.117	2.013
object_691_0	8	2.363	4.084	52.586	2.586	1.267	0.924	1.632	0.315	0.020	4.376	0.439	1.563	1.525	2.721	1.945	0.852	1.452	1.174	1.530	0.697	-1.975	-0.576
object_691_1	8	2.511	4.388	75.344	2.383	2.348	0.317	1.637	0.447	0.070	2.642	0.538	1.461	1.535	2.781	1.962	0.905	1.697	1.172	1.535	1.871	0.819	1.350
object_691_2	8	2.238	3.963	53.079	2.503	1.300	0.890	1.517	0.470	0.021	3.405	0.307	1.452	1.570	2.750	1.971	0.809	1.514	1.195	1.570	0.035	-2.945	0.035
object_692_0	8	2.680	4.452	59.166	2.693	2.283	0.602	1.619	0.447	0.025	3.946	0.423	1.248	1.647	3.054	2.097	0.912	1.407	1.308	1.650	3.244	-1.609	-0.325
object_692_1	8	1.730	3.453	52.898	2.114	0.709	0.923	1.449	0.384	0.040	2.782	0.342	1.353	1.233	2.196	1.670	0.902	1.740	0.880	1.233	-3.966	-1.125	-1.413
object_693_0	8	2.518	4.314	62.518	2.614	2.191	0.533	1.595	0.500	0.025	3.856	0.395	1.098	1.575	2.921	2.028	0.922	1.313	1.234	1.576	2.417	-1.220	-0.714
object_694_0	8	2.390	4.121	53.826	2.566	1.602	0.841	1.538	0.502	0.023	3.628	0.335	1.502	1.594	2.865	2.007	0.893	1.607	1.219	1.594	1.025	-2.758	-0.334
object_694_1	8	2.076	3.836	57.490	2.166	1.690	0.598	1.596	0.352	0.070	2.441	0.469	1.129	1.319	2.405	1.778	0.888	1.405	0.972	1.323	-1.518	0.567	-0.883
object_694_2	8	2.466	4.221	56.852	2.647	2.007	0.656	1.570	0.503	0.019	4.203	0.351	1.192	1.582	2.920	2.023	0.940	1.445	1.238	1.582	2.085	-2.051	-1.048
object_695_0	8	2.395	4.130	54.334	2.471	1.703	0.801	1.687	0.258	0.036	3.791	0.545	1.227	1.437	2.658	1.892	0.940	1.300	1.111	1.437	0.775	-0.110	-1.689
object_695_1	8	2.228	4.183	90.193	2.016	2.136	0.197	1.725	0.218	0.197	1.787	0.692	1.203	1.306	2.388	1.764	0.910	1.466	0.963	1.310	-0.113	4.824	1.263
object_696_0	8	2.648	4.545	78.919	2.577	2.468	0.342	1.643	0.481	0.039	3.427	0.498	1.275	1.593	2.951	2.043	0.923	1.391	1.251	1.594	3.335	0.322	0.660
object_697_0	8	2.110	3.930	66.016	2.139	1.860	0.445	1.588	0.380	0.086	2.344	0.501	1.124	1.311	2.410	1.769	0.938	1.625	0.983	1.313	-1.118	1.356	-0.477
object_697_1	8	2.713	4.605	77.968	2.712	2.475	0.424	1.653	0.459	0.024	4.208	0.470	1.097	1.623	3.041	2.088	0.923	1.259	1.301	1.631	4.105	-0.184	0.066
object_698_0	8	2.472	4.342	74.246	2.414	2.236	0.422	1.630	0.450	0.055	3.009	0.544	1.349	1.512	2.736	1.936	0.919	1.496	1.147	1.512	1.711	0.654	0.496
object_699_0	8	2.614	4.471	71.904	2.623	2.336	0.475	1.650	0.442	0.029	3.991	0.494	1.097	1.553	2.921	2.021	0.948	1.305	1.227	1.557	3.084	-0.021	-0.536
object_700_0	8	2.482	4.304	66.369	2.509	2.167	0.520	1.610	0.480	0.037	3.449	0.465	1.064	1.488	2.815	1.971	0.938	1.272	1.177	1.508	1.858	-0.244	-0.851
object_701_0	8	2.259	4.078	65.915	2.214	1.949	0.516	1.680	0.256	0.085	2.307	0.514	1.115	1.402	2.548	1.851	0.881	1.649	1.068	1.402	-0.096	1.361	0.209
object_701_1	8	2.514	4.251	54.574	2.745	1.840	0.791	1.616	0.365	0.013	5.227	0.407	1.300	1.579	2.904	2.026	0.893	1.550	1.233	1.592	2.275	-2.224	-0.834
object_702_0	8	2.386	4.235	70.605	2.220	2.166	0.402	1.769	0.186	0.111	2.472	0.713	1.151	1.362	2.533	1.827	0.953	1.272	1.032	1.363	0.766	3.254	-0.527
object_702_1	8	2.796	4.607	64.686	2.920	2.392	0.607	1.614	0.505	0.011	5.593	0.379	1.208	1.718	3.217	2.172	0.939	1.457	1.388	1.719	4.814	-2.406	-0.496
object_703_0	8	2.652	4.469	65.522	2.546	2.421	0.415	1.653	0.389	0.046	3.262	0.522	1.178	1.568	2.935	2.032	0.934	1.269	1.231	1.573	2.911	0.235	-0.287
object_703_1	8	1.722	3.437	51.827	2.133	0.141	0.993	1.405	0.457	0.036	2.570	0.275	1.404	1.302	2.283	1.724	0.861	2.016	0.934	1.303	-4.188	-2.376	-0.696
object_703_2	8	2.664	4.580	82.498	2.588	2.447	0.396	1.641	0.477	0.039	3.439	0.485	1.057	1.572	2.978	2.051	0.944	1.338	1.255	1.594	3.516	0.492	0.198
object_704_0	8	2.883	4.768	76.767	2.886	2.608	0.471	1.672	0.444	0.016	5.347	0.486	1.236	1.700	3.196	2.158	0.956	1.413	1.364	1.701	5.431	-0.804	0.021
object_705_0	8	2.518	4.275	57.136	2.706	1.993	0.704	1.542	0.482	0.016	4.165	0.310	1.231	1.643	3.026	2.086	0.899	1.590	1.297	1.646	2.455	-2.677	-0.356
object_705_1	8	1.898	3.617	52.363	2.264	0.783	0.936	1.527	0.366	0.029	3.189	0.361	1.561	1.360	2.340	1.760	0.829	2.077	0.992	1.360	-2.789	-1.897	0.059
object_705_2	8	1.903	3.645	55.170	1.975	1.315	0.754	1.612	0.308	0.113	1.954	0.607	2.000	1.318	2.120	1.684	0.710	3.133	0.883	1.318	-4.074	-0.180	3.627
object_706_0	8	2.258	4.041	60.703	2.403	1.932	0.533	1.535	0.445	0.036	3.181	0.408	1.097	1.432	2.647	1.900	0.882	1.439	1.115	1.448	0.234	-0.655	-0.506
object_706_1	8	2.586	4.447	72.644	2.624	2.371	0.394	1.621	0.471	0.027	3.898	0.449	1.063	1.575	2.934	2.033	0.925	1.347	1.237	1.582	3.083	-0.246	-0.147
object_707_0	8	2.846	4.693	70.329	2.863	2.567	0.476	1.665	0.415	0.017	5.110	0.460	1.125	1.685	3.183	2.155	0.939	1.469	1.359	1.695	5.018	-1.047	-0.129
object_708_0	8	2.733	4.626	78.300	2.623	2.566	0.321	1.666	0.418	0.039	3.351	0.502	1.458	1.658	3.032	2.097	0.863	1.661	1.317	1.673	3.828	0.027	1.950
object_709_0	8	1.838	3.633	62.320	1.872	1.586	0.455	1.653	0.271	0.156	1.901	0.651	1.151	1.154	2.025	1.593	0.867	1.908	0.785	1.154	-3.642	2.870	0.126
object_709_1	8	2.404	4.259	71.657	2.411	2.135	0.466	1.687	0.256	0.048	3.235	0.548	1.277	1.467	2.665	1.901	0.918	1.521	1.110	1.467	1.413	1.262	0.134
object_710_0	8	2.463	4.287	66.701	2.417	2.191	0.469	1.727	0.234	0.053	3.352	0.639	1.130	1.422	2.658	1.892	0.940	1.438	1.088	1.437	1.495	1.661	-0.591
object_710_1	8	2.240	4.189	88.871	1.978	2.153	0.189	1.731	0.216	0.242	1.530	0.675	1.586	1.373	2.411	1.794	0.838	1.625	1.005	1.373	-0.207	4.492	2.793
object_711_0	8	2.473	4.343	74.086	2.431	2.285	0.355	1.608	0.472	0.051	2.967	0.475	1.132	1.488	2.797	1.958	0.953	1.762	1.163	1.490	1.773	0.487	0.317
object_711_1	8	2.078	3.885	64.063	2.044	1.900	0.344	1.612	0.334	0.123	1.932	0.497	1.075	1.281	2.382	1.758	0.922	1.525	0.979	1.294	-1.405	2.001	-0.358
object_712_0	8	2.066	3.812	55.749	2.144	1.621	0.650	1.561	0.381	0.075	2.046	0.355	1.146	1.385	2.516	1.833	0.890	1.512	1.045	1.387	-1.421	-0.238	-0.646
object_712_1	8	2.531	4.374	69.606	2.469	2.323	0.384	1.591	0.513	0.049	2.700	0.410	1.463	1.612	2.918	2.037	0.875	1.979	1.259	1.615	2.097	-0.827	1.786
object_712_2	8	2.328	4.102	59.397	2.218	2.031	0.499	1.695	0.265	0.098	2.300	0.585	1.424	1.418	2.561	1.856	0.885	1.527	1.067	1.426	0.029	1.305	0.262
object_713_0	8	2.186	3.918	53.940	2.434	1.423	0.834	1.484	0.412	0.026	3.266	0.322	1.336	1.494	2.678	1.920	0.865	1.863	1.115	1.497	-0.522	-2.276	-0.168
object_713_1	8	2.621	4.391	58.933	2.631	2.289	0.536	1.584	0.519	0.029	3.392	0.359	1.081	1.624	3.066	2.100	0.921	1.256	1.327	1.638	2.971	-1.668	-0.646
object_714_0	8	1.902	3.635	54.072	2.080	1.190	0.818	1.536	0.413	0.069	2.361	0.439	1.511	1.283	2.259	1.707	0.882	2.121	0.907	1.283	-3.285	-0.599	-0.069
object_714_1	8	2.187	3.938	56.400	2.159	1.720	0.665	1.679	0.291	0.093	2.357	0.573	1.286	1.332	2.428	1.787	0.899	1.546	0.994	1.338	-1.173	1.062	-0.600
object_714_2	8	1.860	3.586	53.220	2.118	0.927	0.897	1.469	0.494	0.053	2.388	0.338	1.060	1.289	2.331	1.740	0.894	1.416	0.958	1.289	-3.108	-1.228	-1.784
object_714_3	8	2.312	4.061	56.073	2.373	1.758	0.726	1.682	0.265	0.046	3.099	0.517	1.551	1.448	2.599	1.882	0.860	1.600	1.096	1.454	0.065	-0.177	0.090
object_714_4	8	2.355	4.092	54.528	2.467	1.684	0.791	1.572	0.451	0.033	3.431	0.445	1.544	1.521	2.707	1.931	0.878	1.665	1.145	1.521	0.374	-1.759	-0.093
object_714_5	8	1.833	3.564	53.807	1.958	1.020	0.861	1.619	0.334	0.104	2.048	0.531	1.205	1.214	2.108	1.647	0.819	1.523	0.877	1.218	-3.876	0.628	-0.745
object_715_0	8	2.211	3.971	57.592	2.193	1.848	0.572	1.664	0.273	0.084	2.095	0.458	1.915	1.474	2.550	1.872	0.804	2.096	1.100	1.474	-0.764	-0.067	2.191
object_715_1	8	1.964	3.688	53.068	2.230	1.016	0.898	1.485	0.439	0.040	2.762	0.331	1.288	1.331	2.444	1.789	0.922	1.611	1.019	1.335	-2.280	-1.489	-1.452
object_715_2	8	2.474	4.242	58.615	2.424	2.110	0.570	1.684	0.255	0.053	3.184	0.563	1.085	1.442	2.723	1.921	0.958	1.310	1.133	1.451	1.379	0.820	-1.303
object_716_0	8	2.598	4.432	68.193	2.420	2.407	0.358	1.679	0.410	0.072	2.834	0.607	1.213	1.511	2.814	1.968	0.950	1.253	1.178	1.511	2.319	1.187	-0.248
object_716_1	8	2.270	4.026	57.048	2.435	1.771	0.688	1.488	0.498	0.032	2.878	0.309	1.355	1.553	2.780	1.976	0.847	1.607	1.206	1.553	0.340	-2.197	0.282
object_716_2	8	2.186	3.961	59.571	2.112	1.903	0.486	1.725	0.236	0.115	2.266	0.660	1.312	1.317	2.366	1.757	0.896	1.543	0.983	1.317	-1.004	2.221	-0.163
object_717_0	8	2.393	4.158	58.192	2.509	2.023	0.578	1.537	0.567	0.030	3.034	0.326	1.676	1.617	2.880	2.027	0.843	2.208	1.223	1.617	1.016	-2.581	1.755
object_717_1	8	2.097	3.897	63.005	2.265	1.641	0.658	1.519	0.419	0.046	2.706	0.374	1.246	1.385	2.525	1.833	0.910	1.556	1.038	1.385	-0.963	-0.412	-0.567
object_717_2	8	1.925	3.686	57.631	2.163	1.528	0.611	1.445	0.471	0.050	2.354	0.309	1.260	1.337	2.435	1.791	0.898	1.488	1.012	1.341	-2.071	-0.801	-0.742
object_717_3	8	2.270	4.061	61.800	2.245	2.006	0.461	1.673	0.308	0.076	2.554	0.560	1.273	1.405	2.522	1.837	0.884	1.623	1.046	1.408	-0.110	1.115	0.188
object_717_4	8	1.851	3.607	57.086	1.835	1.443	0.623	1.616	0.304	0.191	1.655	0.600	1.434	1.193	2.072	1.616	0.871	1.863	0.846	1.193	-3.891	2.071	0.187
object_718_0	8	1.790	3.521	53.813	2.095	1.054	0.832	1.467	0.392	0.050	2.493	0.350	1.202	1.233	2.245	1.698	0.889	1.334	0.921	1.246	-3.402	-0.598	-1.673
object_718_1	8	2.406	4.240	68.309	2.278	2.190	0.396	1.709	0.246	0.089	2.482	0.591	1.005	1.413	2.634	1.883	0.926	1.351	1.086	1.418	1.004	2.139	-0.382
object_718_2	8	2.529	4.343	65.208	2.543	2.195	0.539	1.637	0.417	0.035	3.627	0.503	1.293	1.532	2.827	1.984	0.909	1.355	1.194	1.532	2.106	-0.290	-0.233
object_718_3	8	2.169	3.929	57.569	2.316	1.693	0.672	1.602	0.311	0.043	3.071	0.433	1.165	1.374	2.532	1.829	0.942	1.376	1.041	1.374	-0.486	0.096	-1.455
object_719_0	8	2.293	4.057	57.984	2.232	1.941	0.561	1.641	0.287	0.085	2.185	0.470	1.326	1.467	2.621	1.893	0.861	1.831	1.103	1.468	-0.142	0.277	0.679
object_719_1	8	2.160	3.958	62.751	2.040	1.908	0.448	1.665	0.271	0.151	1.815	0.572	1.454	1.365	2.402	1.781	0.870	1.925	0.987	1.365	-1.303	1.860	1.123
object_719_2	8	2.331	4.110	60.192	2.255	1.999	0.539	1.685	0.261	0.083	2.440	0.569	1.291	1.426	2.575	1.868	0.868	1.784	1.089	1.431	0.048	0.942	0.508
object_719_3	8	2.146	3.871	52.994	2.110	0.769	0.965	1.665	0.284	0.106	2.037	0.536	1.718	1.382	2.417	1.801	0.820	1.594	1.048	1.382	-2.138	-0.227	0.235
object_719_4	8	2.546	4.358	64.968	2.461	2.308	0.424	1.639	0.523	0.053	3.060	0.524	1.118	1.502	2.826	1.976	0.943	1.340	1.185	1.509	1.986	0.090	-0.528
object_720_0	8	1.953	3.737	60.862	1.997	1.708	0.443	1.654	0.270	0.114	2.185	0.594	1.245	1.220	2.180	1.658	0.919	1.669	0.858	1.220	-2.483	2.361	-0.493
object_720_1	8	2.351	4.264	81.762	2.209	2.201	0.297	1.736	0.219	0.108	2.334	0.646	1.284	1.397	2.541	1.841	0.910	1.518	1.045	1.403	0.874	3.240	0.946
object_720_2	8	1.922	3.722	63.139	2.008	1.634	0.497	1.635	0.290	0.101	2.289	0.609	1.294	1.196	2.137	1.649	0.869	1.671	0.867	1.203	-2.767	2.105	-0.071
object_721_0	8	2.377	4.340	91.746	1.946	2.272	0.219	1.802	0.147	0.384	1.400	0.838	1.150	1.343	2.454	1.800	0.898	1.399	1.006	1.344	0.398	6.447	1.838
object_721_1	8	1.882	3.679	62.598	1.939	1.569	0.527	1.628	0.310	0.127	1.957	0.550	1.295	1.213	2.142	1.647	0.884	1.513	0.868	1.213	-2.974	2.100	-0.331
object_722_0	8	2.414	4.218	63.623	2.430	2.116	0.500	1.591	0.565	0.045	3.054	0.466	1.120	1.485	2.746	1.945	0.903	1.391	1.158	1.485	1.114	-0.561	-0.392
object_722_1	8	2.525	4.414	77.522	2.590	2.227	0.499	1.640	0.462	0.028	3.967	0.479	1.104	1.523	2.844	1.992	0.912	1.666	1.195	1.541	2.481	-0.090	0.316
object_723_0	8	2.420	4.159	54.732	2.647	1.795	0.767	1.545	0.523	0.017	4.165	0.324	1.446	1.599	2.910	2.027	0.900	1.533	1.246	1.599	1.612	-2.805	-0.501
object_724_0	8	1.613	3.338	53.113	1.899	0.542	0.939	1.380	0.459	0.082	1.698	0.299	1.425	1.222	2.138	1.669	0.794	1.733	0.908	1.241	-5.183	-1.454	-0.144
object_724_1	8	1.956	3.687	53.836	2.053	1.190	0.840	1.596	0.355	0.089	2.273	0.521	1.447	1.273	2.239	1.696	0.882	1.760	0.891	1.273	-3.069	0.217	-0.584
object_724_2	8	2.322	4.083	57.672	2.356	1.849	0.668	1.665	0.268	0.051	2.945	0.492	1.207	1.432	2.631	1.887	0.903	1.398	1.095	1.434	0.318	0.270	-0.801
object_725_0	8	2.304	4.051	55.886	2.256	1.811	0.683	1.677	0.255	0.078	2.520	0.590	1.723	1.449	2.533	1.855	0.837	1.906	1.059	1.449	-0.496	0.255	1.087
object_725_1	8	2.592	4.397	63.912	2.427	2.285	0.509	1.687	0.360	0.069	2.930	0.654	1.276	1.491	2.776	1.960	0.904	1.197	1.181	1.496	1.937	0.917	-0.247
object_726_0	8	2.117	4.074	90.615	1.735	2.066	0.119	1.793	0.148	0.557	1.197	0.918	1.276	1.192	2.154	1.657	0.870	1.406	0.877	1.209	-1.669	8.025	2.292
object_726_1	8	2.199	4.160	91.452	1.971	2.059	0.281	1.729	0.224	0.227	1.617	0.651	1.193	1.309	2.386	1.763	0.911	1.703	0.961	1.309	-0.444	4.714	1.557
object_727_0	8	1.917	3.788	74.311	1.818	1.793	0.261	1.574	0.372	0.240	1.280	0.487	1.446	1.297	2.229	1.711	0.808	2.531	0.956	1.297	-2.877	2.343	3.126
object_727_1	8	2.601	4.517	82.461	2.303	2.485	0.237	1.746	0.200	0.124	2.044	0.624	1.693	1.591	2.806	1.993	0.830	1.874	1.222	1.591	2.428	2.396	3.294
object_728_0	8	2.277	4.040	57.971	2.364	1.835	0.644	1.562	0.365	0.045	2.562	0.341	1.479	1.535	2.745	1.955	0.858	1.714	1.169	1.535	0.275	-1.211	0.627
object_728_1	8	2.366	4.167	63.142	2.360	2.099	0.464	1.679	0.283	0.056	2.988	0.540	1.110	1.425	2.634	1.884	0.921	1.301	1.091	1.430	0.897	1.133	-0.715
object_728_2	8	2.352	4.148	62.461	2.266	2.040	0.517	1.766	0.183	0.083	2.780	0.719	1.477	1.379	2.496	1.822	0.895	1.572	1.042	1.381	0.251	2.099	0.196
object_729_0	8	2.520	4.307	61.244	2.403	2.235	0.484	1.657	0.412	0.065	2.803	0.576	1.451	1.525	2.759	1.955	0.886	1.784	1.179	1.528	1.391	0.034	0.818
object_730_0	8	2.472	4.296	66.664	2.258	2.244	0.412	1.773	0.184	0.114	2.401	0.708	1.281	1.435	2.622	1.878	0.925	1.449	1.091	1.436	1.184	2.666	0.141
object_730_1	8	1.978	3.732	56.753	2.105	1.595	0.596	1.624	0.340	0.074	2.526	0.538	1.294	1.282	2.247	1.702	0.875	1.587	0.916	1.282	-2.274	0.879	-0.517
object_730_2	8	2.184	4.025	69.238	2.131	1.991	0.367	1.686	0.267	0.105	2.348	0.627	1.287	1.323	2.387	1.761	0.923	1.753	0.958	1.325	-0.694	2.496	0.309
object_731_0	8	1.809	3.544	54.239	2.068	1.140	0.801	1.474	0.442	0.059	2.001	0.319	1.601	1.328	2.305	1.767	0.744	1.840	1.024	1.345	-3.460	-1.600	1.101
object_731_1	8	2.353	4.121	58.633	2.416	1.993	0.568	1.575	0.554	0.042	3.229	0.469	1.068	1.441	2.682	1.907	0.928	1.380	1.124	1.441	0.575	-0.722	-1.114
object_731_2	8	1.690	3.408	52.251	2.218	0.430	0.965	1.297	0.422	0.023	2.858	0.203	1.267	1.301	2.383	1.762	0.911	1.879	0.972	1.310	-3.700	-2.619	-1.405
object_732_0	8	2.379	4.174	62.461	2.274	2.087	0.494	1.704	0.238	0.085	2.374	0.584	1.546	1.504	2.612	1.898	0.822	2.193	1.111	1.504	0.351	0.740	2.053
object_732_1	8	2.296	4.043	55.869	2.325	1.769	0.708	1.692	0.253	0.056	3.109	0.586	1.135	1.378	2.528	1.832	0.918	1.532	1.040	1.381	-0.156	0.666	-1.134
object_732_2	8	2.340	4.119	60.125	2.244	2.065	0.474	1.729	0.225	0.089	2.502	0.641	1.255	1.408	2.533	1.846	0.870	1.762	1.047	1.408	0.077	1.587	0.453
object_732_3	8	1.689	3.423	54.241	1.956	1.043	0.794	1.512	0.422	0.075	2.234	0.441	1.119	1.151	2.044	1.607	0.849	1.966	0.793	1.162	-4.741	-0.012	-0.742
object_733_0	8	2.279	4.106	67.111	2.286	2.056	0.406	1.697	0.266	0.064	2.910	0.579	1.038	1.347	2.516	1.823	0.934	1.298	1.034	1.355	0.357	1.982	-0.855
object_733_1	8	2.305	4.134	67.450	2.437	2.014	0.493	1.549	0.577	0.034	3.316	0.408	1.022	1.445	2.694	1.916	0.915	1.626	1.126	1.450	0.678	-0.712	-0.367
object_733_2	8	1.966	3.741	59.636	1.971	1.611	0.569	1.626	0.274	0.133	1.777	0.549	1.959	1.319	2.226	1.721	0.764	2.140	0.951	1.323	-2.900	0.964	2.456
object_733_3	8	2.041	3.809	58.649	2.177	1.689	0.565	1.599	0.342	0.061	2.648	0.474	1.209	1.311	2.365	1.754	0.903	1.492	0.977	1.312	-1.536	0.652	-0.805
object_733_4	8	1.926	3.727	63.174	1.839	1.706	0.410	1.686	0.248	0.222	1.720	0.711	1.112	1.134	2.074	1.604	0.926	1.483	0.807	1.136	-3.106	3.996	-0.683
object_734_0	8	2.286	4.081	62.385	2.312	1.962	0.531	1.671	0.278	0.058	2.954	0.550	1.304	1.421	2.546	1.842	0.916	1.734	1.047	1.421	0.158	0.873	-0.068
object_735_0	8	2.478	4.426	88.673	2.199	2.321	0.307	1.785	0.166	0.151	2.123	0.747	1.311	1.424	2.605	1.872	0.911	1.407	1.089	1.431	1.635	4.235	1.327
object_735_1	8	2.062	4.083	104.857	1.700	2.023	0.094	1.746	0.186	0.577	1.091	0.793	1.478	1.232	2.162	1.662	0.865	1.928	0.855	1.236	-1.828	7.932	3.872
object_736_0	8	2.093	3.899	64.086	2.054	1.876	0.401	1.649	0.279	0.122	2.048	0.570	1.471	1.309	2.337	1.742	0.894	1.875	0.953	1.309	-1.564	1.985	0.743
object_736_1	8	2.365	4.224	72.387	2.353	2.152	0.391	1.628	0.320	0.057	2.828	0.482	1.170	1.436	2.682	1.901	0.950	1.438	1.115	1.437	1.162	1.271	-0.218
object_737_0	8	2.333	4.096	57.923	2.466	1.941	0.599	1.571	0.495	0.032	3.425	0.421	1.226	1.489	2.708	1.931	0.881	1.578	1.141	1.490	0.619	-1.255	-0.303
object_738_0	8	2.355	4.179	66.716	2.336	2.031	0.531	1.575	0.499	0.060	2.485	0.462	1.703	1.520	2.690	1.941	0.808	2.067	1.177	1.521	0.329	-0.861	2.279
object_739_0	8	2.555	4.459	80.163	2.255	2.392	0.315	1.785	0.162	0.139	1.983	0.660	1.544	1.534	2.735	1.958	0.828	1.953	1.160	1.538	1.835	2.752	2.936
object_739_1	8	2.135	3.930	62.416	2.102	1.844	0.495	1.659	0.286	0.107	2.178	0.551	1.111	1.311	2.394	1.764	0.925	1.292	0.971	1.311	-1.073	1.977	-0.907
object_739_2	8	2.377	4.118	55.025	2.433	1.762	0.762	1.643	0.273	0.041	3.289	0.497	1.468	1.497	2.681	1.916	0.888	1.723	1.114	1.498	0.490	-0.644	-0.126
object_740_0	8	2.313	4.098	60.944	2.378	1.957	0.565	1.518	0.656	0.045	2.580	0.343	1.277	1.533	2.778	1.966	0.881	1.690	1.171	1.533	0.432	-1.797	0.325
object_740_1	8	2.242	4.061	65.971	2.224	1.919	0.530	1.709	0.235	0.078	2.751	0.626	1.102	1.313	2.445	1.785	0.945	1.258	0.992	1.316	-0.205	2.252	-1.158
object_740_2	8	2.588	4.319	53.738	2.823	1.731	0.864	1.547	0.518	0.011	4.999	0.296	1.362	1.681	3.118	2.124	0.930	1.351	1.337	1.681	3.005	-3.535	-1.192
object_740_3	8	1.965	3.727	57.748	2.105	1.534	0.640	1.503	0.457	0.072	2.132	0.369	1.538	1.360	2.399	1.776	0.883	1.535	0.997	1.360	-2.138	-0.473	-0.126
object_740_4	8	1.884	3.634	56.194	1.871	1.435	0.658	1.669	0.279	0.175	1.816	0.637	1.137	1.131	2.080	1.612	0.903	1.332	0.828	1.149	-3.569	2.642	-1.349
object_741_0	8	2.553	4.323	58.880	2.433	2.175	0.585	1.684	0.396	0.061	3.127	0.632	1.210	1.487	2.753	1.938	0.947	1.333	1.140	1.487	1.604	0.446	-0.935
object_741_1	8	2.559	4.304	55.535	2.656	2.018	0.715	1.566	0.560	0.022	3.727	0.355	1.266	1.643	3.008	2.085	0.866	1.397	1.293	1.652	2.306	-2.683	-0.245
object_741_2	8	2.427	4.160	54.158	2.526	1.689	0.821	1.582	0.561	0.030	3.406	0.379	1.102	1.517	2.848	1.993	0.912	1.583	1.191	1.536	0.922	-2.222	-1.052
object_741_3	8	2.181	3.927	55.679	2.112	1.657	0.708	1.709	0.251	0.114	2.252	0.651	1.279	1.310	2.367	1.759	0.889	1.372	0.975	1.313	-1.397	1.616	-0.812
object_741_4	8	1.589	3.312	52.910	1.928	0.732	0.887	1.347	0.595	0.068	1.834	0.259	1.145	1.220	2.176	1.664	0.885	1.916	0.873	1.221	-5.043	-1.756	-1.087
object_741_5	8	2.289	4.058	58.840	2.167	1.960	0.536	1.750	0.219	0.113	2.432	0.720	1.251	1.329	2.432	1.781	0.931	1.420	0.993	1.332	-0.409	2.403	-0.754
object_741_6	8	2.643	4.453	64.502	2.522	2.323	0.524	1.651	0.427	0.050	3.087	0.509	1.222	1.572	2.936	2.032	0.936	1.599	1.251	1.574	2.572	-0.256	0.027
object_741_7	8	1.764	3.503	54.716	2.114	1.134	0.783	1.406	0.484	0.043	2.584	0.311	1.051	1.239	2.272	1.702	0.928	1.288	0.911	1.239	-3.319	-0.881	-2.201
object_742_0	8	2.487	4.357	73.997	2.463	2.144	0.550	1.629	0.431	0.046	3.130	0.511	1.535	1.555	2.779	1.968	0.877	1.659	1.180	1.557	1.758	-0.069	1.169
object_743_0	8	2.627	4.447	66.115	2.666	2.263	0.570	1.622	0.490	0.025	4.177	0.455	1.225	1.582	2.969	2.046	0.948	1.364	1.256	1.586	3.033	-0.997	-0.625
object_744_0	8	2.800	4.657	71.943	2.507	2.588	0.388	1.706	0.320	0.077	2.678	0.608	1.282	1.615	3.016	2.080	0.904	1.327	1.306	1.621	3.657	1.090	0.811
object_744_1	8	2.317	4.053	54.411	2.404	1.576	0.823	1.675	0.267	0.041	3.555	0.538	1.030	1.378	2.587	1.853	0.954	1.175	1.054	1.383	0.152	0.200	-2.338
object_744_2	8	1.941	3.672	53.858	2.160	1.200	0.830	1.587	0.392	0.052	2.819	0.465	1.470	1.268	2.274	1.710	0.897	1.707	0.932	1.274	-2.720	-0.365	-0.912
object_744_3	8	2.192	3.949	57.077	2.186	1.799	0.602	1.663	0.280	0.083	2.379	0.536	1.406	1.391	2.463	1.809	0.879	1.453	1.021	1.391	-0.816	0.854	-0.195
object_745_0	8	2.135	3.860	53.097	2.440	1.171	0.899	1.381	0.610	0.023	2.669	0.190	1.092	1.546	2.855	2.014	0.845	1.623	1.234	1.575	-0.460	-3.780	-0.472
object_745_1	8	1.814	3.568	56.823	1.990	1.385	0.643	1.504	0.414	0.086	2.128	0.418	1.149	1.196	2.193	1.662	0.928	1.366	0.875	1.208	-3.353	0.647	-1.597
object_745_2	8	2.628	4.396	58.491	2.634	2.255	0.580	1.653	0.430	0.029	3.975	0.500	1.416	1.599	2.929	2.034	0.911	1.662	1.252	1.599	2.630	-1.182	0.073
object_746_0	8	2.281	4.018	54.539	2.493	1.601	0.796	1.568	0.345	0.025	3.781	0.389	1.185	1.448	2.691	1.915	0.911	1.486	1.130	1.463	0.296	-1.334	-1.263
object_746_1	8	2.075	3.808	54.120	2.291	1.308	0.837	1.465	0.418	0.039	2.497	0.274	1.341	1.463	2.637	1.893	0.891	1.380	1.098	1.463	-1.098	-1.814	-0.899
object_746_2	8	2.235	3.987	56.408	2.351	1.728	0.695	1.559	0.415	0.043	2.793	0.395	1.232	1.468	2.639	1.904	0.849	1.654	1.133	1.475	-0.261	-1.175	-0.018
object_746_3	8	2.178	3.913	54.215	2.382	1.465	0.813	1.585	0.353	0.033	3.383	0.416	1.368	1.404	2.560	1.853	0.898	1.552	1.068	1.406	-0.673	-1.038	-0.948
object_747_0	8	1.889	3.605	51.994	2.258	0.435	0.978	1.473	0.416	0.030	2.759	0.319	2.128	1.443	2.385	1.817	0.709	2.726	1.064	1.443	-3.338	-3.363	2.752
object_747_1	8	2.114	3.844	53.735	2.260	1.273	0.863	1.615	0.338	0.049	2.989	0.478	1.100	1.313	2.434	1.785	0.920	1.704	0.998	1.334	-1.574	-0.333	-1.475
object_747_2	8	2.574	4.362	61.334	2.583	2.196	0.584	1.630	0.496	0.032	3.677	0.492	1.299	1.583	2.882	2.017	0.883	1.880	1.216	1.584	2.081	-1.304	0.529
object_747_3	8	1.843	3.573	53.706	2.129	1.072	0.845	1.436	0.486	0.048	2.483	0.333	1.385	1.309	2.320	1.734	0.892	1.889	0.945	1.309	-3.239	-1.514	-0.675
object_748_0	8	2.504	4.267	57.928	2.709	1.880	0.765	1.527	0.621	0.015	4.230	0.299	1.271	1.635	3.028	2.082	0.919	1.514	1.300	1.635	2.308	-3.176	-0.683
object_748_1	8	2.410	4.187	59.888	2.336	2.054	0.563	1.735	0.236	0.069	2.869	0.623	1.293	1.448	2.615	1.879	0.907	1.613	1.085	1.448	0.743	1.158	-0.135
object_749_0	8	2.633	4.477	69.844	2.557	2.394	0.425	1.643	0.469	0.041	3.237	0.473	1.163	1.583	2.958	2.047	0.920	1.570	1.262	1.583	2.876	-0.237	0.350
object_750_0	8	2.346	4.094	55.897	2.518	1.837	0.695	1.516	0.468	0.026	3.439	0.325	1.115	1.521	2.835	1.981	0.937	1.431	1.196	1.522	1.002	-1.805	-1.214
object_750_1	8	1.733	3.496	57.964	1.841	1.379	0.575	1.527	0.450	0.141	1.656	0.444	1.188	1.178	2.085	1.621	0.874	1.824	0.825	1.178	-4.300	1.034	-0.283
object_750_2	8	2.502	4.260	57.211	2.646	2.106	0.602	1.517	0.768	0.020	3.603	0.290	1.319	1.655	3.041	2.089	0.915	1.539	1.303	1.656	2.252	-3.276	-0.223
object_750_3	8	2.285	4.164	75.576	2.212	2.118	0.325	1.577	0.417	0.091	1.984	0.400	1.343	1.484	2.683	1.914	0.900	2.234	1.129	1.484	0.363	0.663	1.911
object_751_0	8	2.544	4.338	62.248	2.601	2.225	0.523	1.584	0.539	0.028	3.481	0.379	1.289	1.639	2.966	2.059	0.884	1.585	1.273	1.639	2.453	-1.743	0.402
object_751_1	8	2.052	3.937	76.802	1.992	1.905	0.295	1.628	0.339	0.147	1.725	0.521	1.721	1.334	2.334	1.755	0.838	2.360	0.970	1.334	-1.718	2.081	2.889
object_751_2	8	2.402	4.180	59.995	2.529	2.062	0.547	1.547	0.685	0.028	3.423	0.348	1.323	1.546	2.860	1.995	0.931	1.812	1.212	1.547	1.294	-2.161	-0.051
object_751_3	8	1.966	3.772	63.978	1.945	1.675	0.500	1.692	0.253	0.150	1.921	0.684	1.755	1.282	2.131	1.661	0.808	2.093	0.871	1.282	-2.799	2.280	1.907
object_751_4	8	2.293	4.042	56.012	2.454	1.812	0.675	1.549	0.418	0.031	3.141	0.344	1.460	1.530	2.757	1.957	0.875	1.592	1.178	1.532	0.510	-1.664	0.033
object_751_5	8	2.064	3.896	67.897	2.054	1.773	0.497	1.633	0.338	0.113	2.030	0.521	1.194	1.293	2.347	1.747	0.895	1.572	0.944	1.293	-1.611	1.844	-0.037
object_752_0	8	1.889	3.636	55.807	1.963	1.402	0.687	1.640	0.286	0.116	2.194	0.610	1.389	1.205	2.104	1.622	0.911	1.797	0.816	1.205	-3.393	1.661	-0.674
object_752_1	8	1.777	3.516	54.845	2.065	1.229	0.733	1.387	0.572	0.056	2.068	0.269	1.248	1.328	2.346	1.750	0.883	1.509	0.981	1.328	-3.185	-1.545	-0.912
object_752_2	8	2.423	4.207	60.774	2.400	2.073	0.557	1.704	0.244	0.053	3.046	0.558	1.519	1.499	2.677	1.916	0.879	1.678	1.140	1.499	1.057	0.464	0.568
object_752_3	8	1.826	3.565	54.873	2.132	1.251	0.749	1.523	0.425	0.046	2.801	0.395	1.227	1.225	2.230	1.685	0.910	1.410	0.894	1.230	-3.072	-0.254	-1.682
object_752_4	8	2.456	4.278	66.326	2.381	2.187	0.466	1.688	0.273	0.062	2.930	0.553	1.142	1.457	2.714	1.914	0.964	1.292	1.117	1.458	1.535	1.393	-0.813
object_753_0	8	2.123	4.036	81.863	2.023	1.961	0.318	1.677	0.269	0.150	1.854	0.570	1.314	1.305	2.367	1.755	0.904	1.707	0.956	1.311	-0.900	3.305	1.131
object_753_1	8	2.306	4.077	58.915	2.337	1.948	0.567	1.675	0.261	0.054	3.089	0.552	1.101	1.376	2.565	1.847	0.931	1.399	1.047	1.384	0.227	0.975	-1.130
object_754_0	8	2.241	4.046	63.832	2.406	1.899	0.551	1.513	0.595	0.034	3.083	0.357	1.365	1.471	2.688	1.917	0.899	1.631	1.127	1.471	0.196	-1.371	0.060
object_754_1	8	2.405	4.177	59.206	2.378	2.078	0.533	1.717	0.228	0.056	3.033	0.576	1.439	1.477	2.645	1.896	0.896	1.670	1.103	1.477	0.894	0.753	0.225
object_754_2	8	2.358	4.161	63.565	2.387	2.046	0.517	1.576	0.537	0.048	2.936	0.457	1.266	1.467	2.698	1.919	0.911	1.387	1.130	1.467	0.712	-0.445	-0.329
object_754_3	8	2.055	3.817	57.806	2.112	1.641	0.624	1.614	0.343	0.085	2.034	0.426	1.134	1.355	2.426	1.803	0.828	2.863	1.018	1.361	-2.148	-0.239	1.608
object_755_0	9	3.535	5.327	62.065	3.060	3.301	0.417	1.835	0.175	0.033	4.630	0.720	1.078	1.917	3.677	2.394	0.972	1.151	1.597	1.919	8.968	0.025	-0.157
object_755_1	9	2.530	4.308	59.939	2.156	2.156	0.581	1.812	0.146	0.208	1.843	0.789	1.499	1.464	2.633	1.890	0.895	1.601	1.106	1.464	0.737	2.800	0.768
object_755_2	9	2.713	4.562	70.553	2.349	2.514	0.370	1.743	0.271	0.130	2.387	0.775	1.178	1.512	2.824	1.972	0.954	1.188	1.181	1.512	2.700	2.709	-0.059
object_756_0	9	2.653	4.425	59.108	2.516	2.279	0.580	1.659	0.371	0.052	2.709	0.477	1.771	1.671	2.974	2.083	0.807	1.914	1.303	1.671	2.310	-1.275	2.223
object_757_0	9	2.427	4.166	54.878	2.583	1.846	0.741	1.487	0.664	0.023	2.736	0.246	2.631	1.763	3.036	2.146	0.697	1.741	1.414	1.763	1.357	-4.645	3.684
object_757_1	9	2.630	4.365	54.365	2.553	1.934	0.801	1.708	0.339	0.042	3.763	0.629	1.168	1.511	2.832	1.977	0.948	1.191	1.183	1.514	2.041	-0.270	-1.700
object_758_0	9	1.930	3.695	58.132	1.860	1.555	0.590	1.667	0.264	0.203	1.657	0.614	1.333	1.195	2.142	1.641	0.911	1.863	0.850	1.196	-3.321	2.596	-0.132
object_758_1	9	3.338	5.155	65.552	2.855	3.126	0.388	1.823	0.189	0.053	3.539	0.737	1.461	1.890	3.471	2.306	0.909	1.577	1.509	1.890	7.287	0.371	1.633
object_758_2	9	2.321	4.052	53.816	2.423	1.498	0.854	1.594	0.351	0.038	2.989	0.399	1.512	1.538	2.720	1.947	0.840	2.267	1.163	1.538	-0.086	-1.970	0.952
object_759_0	9	3.356	5.185	67.362	2.855	3.172	0.346	1.806	0.208	0.056	3.403	0.682	1.316	1.877	3.523	2.323	0.947	1.635	1.535	1.878	7.480	0.425	1.352
object_760_0	9	2.125	3.851	53.223	2.125	1.075	0.918	1.670	0.290	0.094	2.253	0.582	1.663	1.359	2.360	1.772	0.821	2.297	0.962	1.360	-2.444	-0.201	0.977
object_760_1	9	2.841	4.640	63.008	2.612	2.509	0.535	1.703	0.322	0.052	2.870	0.523	1.754	1.750	3.123	2.154	0.821	1.985	1.363	1.750	3.676	-0.974	2.577
object_760_2	9	2.516	4.359	69.545	2.308	2.295	0.402	1.659	0.367	0.100	2.142	0.572	1.978	1.587	2.759	1.978	0.799	2.223	1.207	1.587	1.231	0.305	3.511
object_760_3	9	2.646	4.456	64.453	2.447	2.453	0.361	1.611	0.454	0.071	2.267	0.435	1.447	1.678	3.008	2.092	0.838	2.485	1.296	1.678	2.321	-1.016	2.867
object_760_4	9	2.628	4.403	59.599	2.448	2.294	0.539	1.642	0.383	0.068	2.486	0.506	1.641	1.644	2.924	2.053	0.826	1.757	1.282	1.644	2.087	-0.785	1.777
object_760_5	9	1.874	3.634	57.538	1.909	1.523	0.568	1.623	0.274	0.143	1.875	0.607	1.533	1.212	2.091	1.636	0.827	2.053	0.869	1.215	-3.613	1.716	0.940
object_760_6	9	1.931	3.686	56.925	2.015	1.513	0.630	1.576	0.304	0.100	1.863	0.454	1.824	1.357	2.273	1.745	0.765	2.351	0.996	1.357	-2.939	-0.093	2.354
object_761_0	9	2.622	4.410	61.297	2.343	2.385	0.424	1.688	0.346	0.108	2.336	0.689	1.365	1.531	2.784	1.975	0.859	1.588	1.171	1.544	1.693	1.041	1.030
object_761_1	9	2.512	4.295	60.560	2.323	2.176	0.542	1.652	0.321	0.092	2.422	0.610	1.118	1.463	2.727	1.939	0.890	1.490	1.152	1.495	1.088	0.842	-0.035
object_761_2	9	2.822	4.585	57.933	2.613	2.470	0.557	1.721	0.321	0.050	3.390	0.642	1.506	1.670	3.014	2.083	0.887	1.579	1.303	1.670	3.506	-0.332	0.698
object_761_3	9	1.938	3.698	57.448	1.915	1.576	0.577	1.645	0.262	0.161	1.845	0.634	1.460	1.217	2.136	1.649	0.865	1.903	0.878	1.222	-3.209	2.094	0.401
object_761_4	9	3.193	5.016	66.497	2.806	2.918	0.470	1.798	0.213	0.048	3.560	0.684	1.651	1.840	3.358	2.255	0.886	1.649	1.476	1.840	6.312	0.014	1.910
object_762_0	9	2.331	4.076	55.663	2.328	1.807	0.705	1.555	0.637	0.059	2.463	0.403	1.123	1.471	2.725	1.937	0.892	2.161	1.129	1.481	-0.279	-1.827	0.163
object_762_1	9	2.921	4.688	58.456	2.605	2.550	0.576	1.780	0.251	0.065	3.258	0.740	1.120	1.621	3.052	2.092	0.927	1.356	1.300	1.625	3.962	0.745	-0.380
object_762_2	9	2.294	4.028	54.141	2.485	1.558	0.821	1.467	0.505	0.027	2.755	0.231	1.572	1.608	2.931	2.045	0.873	1.322	1.278	1.611	0.731	-2.999	-0.162
object_763_0	9	2.013	3.740	53.280	2.170	1.106	0.886	1.574	0.392	0.059	2.578	0.436	1.320	1.307	2.373	1.759	0.902	1.565	0.975	1.316	-2.339	-0.583	-1.245
object_763_1	9	2.921	4.678	57.274	2.722	2.464	0.652	1.742	0.285	0.038	3.766	0.656	1.927	1.734	3.104	2.146	0.813	2.152	1.380	1.734	3.878	-1.312	2.512
object_763_2	9	2.149	3.899	56.139	2.129	1.701	0.651	1.680	0.260	0.098	2.178	0.560	1.751	1.382	2.401	1.791	0.830	2.112	1.005	1.383	-1.598	0.564	1.404
object_763_3	9	2.757	4.502	55.654	2.687	2.204	0.721	1.687	0.316	0.030	3.980	0.534	1.523	1.668	3.029	2.087	0.901	1.524	1.308	1.668	3.304	-1.286	0.036
object_763_4	9	1.349	3.057	50.960	1.893	0.000	1.000	1.194	0.474	0.046	1.387	0.142	2.698	1.400	2.198	1.751	0.623	3.759	0.991	1.400	-6.816	-4.893	5.490
object_764_0	9	2.297	4.030	54.052	2.375	1.502	0.844	1.656	0.301	0.044	3.285	0.516	1.066	1.389	2.584	1.859	0.926	1.477	1.061	1.399	-0.212	-0.230	-1.648
object_764_1	9	1.681	3.398	52.058	1.965	0.247	0.984	1.515	0.415	0.071	2.315	0.423	1.070	1.135	2.055	1.601	0.897	1.274	0.816	1.137	-4.887	-0.205	-2.554
object_765_0	9	2.063	3.776	51.707	2.411	0.440	0.985	1.388	0.619	0.022	2.840	0.230	2.016	1.552	2.701	1.958	0.766	1.844	1.188	1.553	-1.681	-4.492	1.255
object_765_1	9	2.584	4.310	53.209	2.708	1.672	0.880	1.586	0.417	0.018	4.332	0.387	1.386	1.622	2.996	2.071	0.897	1.540	1.287	1.624	2.233	-2.684	-0.662
object_765_2	9	2.451	4.223	59.072	2.343	2.096	0.562	1.621	0.463	0.073	2.586	0.518	1.169	1.467	2.737	1.930	0.946	1.558	1.131	1.469	0.833	0.016	-0.608
object_765_3	9	2.642	4.422	60.228	2.493	2.325	0.521	1.760	0.199	0.057	2.908	0.628	2.094	1.647	2.844	2.029	0.766	2.213	1.272	1.647	2.159	-0.187	3.388
object_765_4	9	2.250	4.017	58.423	2.159	1.836	0.621	1.704	0.233	0.107	2.333	0.630	1.166	1.337	2.451	1.791	0.929	1.462	1.003	1.337	-0.680	1.816	-0.906
object_765_5	9	1.869	3.601	54.045	1.971	1.170	0.813	1.541	0.378	0.106	1.886	0.419	1.428	1.256	2.247	1.695	0.903	1.778	0.899	1.257	-3.513	0.086	-0.650
object_766_0	9	2.546	4.274	53.369	2.618	1.609	0.887	1.609	0.422	0.026	3.928	0.433	1.293	1.567	2.909	2.024	0.915	1.561	1.237	1.573	1.673	-2.120	-0.960
object_767_0	9	2.447	4.217	58.864	2.282	2.142	0.508	1.710	0.237	0.096	2.408	0.599	1.140	1.432	2.669	1.901	0.928	1.336	1.112	1.446	0.887	1.525	-0.647
object_767_1	9	2.791	4.546	56.866	2.675	2.340	0.648	1.680	0.359	0.035	3.729	0.526	1.033	1.630	3.071	2.104	0.917	1.335	1.300	1.637	3.512	-0.873	-0.789
object_767_2	9	2.291	4.013	52.743	2.340	0.934	0.961	1.682	0.250	0.051	2.763	0.494	1.590	1.483	2.597	1.899	0.790	2.336	1.142	1.483	-0.911	-1.419	1.271
object_767_3	9	2.134	3.851	52.113	2.240	0.641	0.975	1.639	0.305	0.057	2.793	0.497	1.453	1.354	2.437	1.794	0.890	1.821	1.006	1.357	-1.967	-0.741	-0.808
object_767_4	9	2.760	4.555	62.379	2.477	2.499	0.453	1.725	0.322	0.080	2.685	0.638	1.250	1.604	2.955	2.049	0.905	1.362	1.253	1.608	3.064	0.794	0.300
object_767_5	9	2.532	4.311	60.130	2.245	2.211	0.525	1.799	0.148	0.138	2.165	0.748	1.558	1.491	2.658	1.910	0.866	1.682	1.138	1.491	1.072	2.129	1.131
object_768_0	9	2.666	4.430	58.146	2.412	2.240	0.627	1.722	0.305	0.087	2.820	0.724	1.190	1.501	2.806	1.962	0.959	1.235	1.173	1.503	2.057	1.137	-1.050
object_769_0	9	2.893	4.678	60.877	2.754	2.599	0.493	1.706	0.322	0.031	4.139	0.548	1.158	1.676	3.154	2.137	0.956	1.326	1.341	1.676	4.648	-0.394	-0.574
object_769_1	9	2.756	4.565	64.504	2.439	2.504	0.442	1.719	0.324	0.095	2.584	0.674	1.316	1.578	2.927	2.027	0.939	1.620	1.226	1.578	2.847	1.138	0.491
object_769_2	9	2.121	3.921	63.113	1.844	1.950	0.333	1.726	0.213	0.340	1.405	0.728	1.163	1.233	2.258	1.697	0.922	1.588	0.904	1.239	-2.008	4.551	0.236
object_769_3	9	2.747	4.523	59.782	2.524	2.427	0.523	1.680	0.339	0.063	2.781	0.537	1.285	1.621	3.017	2.080	0.905	1.585	1.305	1.621	2.993	-0.192	0.432
object_769_4	9	3.015	4.849	68.304	2.679	2.817	0.366	1.729	0.314	0.057	3.145	0.606	1.127	1.705	3.232	2.181	0.930	1.436	1.393	1.725	5.193	0.497	0.582
object_769_5	9	3.186	5.075	77.402	2.578	3.068	0.239	1.832	0.167	0.135	2.458	0.858	1.226	1.727	3.253	2.187	0.949	1.382	1.395	1.730	6.059	3.006	1.385
object_769_6	9	2.831	4.646	65.228	2.690	2.528	0.504	1.682	0.305	0.035	3.500	0.492	1.591	1.722	3.139	2.146	0.884	1.852	1.361	1.722	4.087	-0.829	1.592
object_770_0	9	2.254	4.005	56.435	2.285	1.726	0.709	1.518	0.494	0.061	1.974	0.347	2.618	1.623	2.714	1.990	0.683	2.245	1.260	1.623	-0.627	-2.886	4.383
object_770_1	9	1.753	3.471	52.228	2.009	0.580	0.950	1.458	0.431	0.068	1.842	0.321	2.349	1.362	2.247	1.744	0.722	3.075	0.937	1.362	-4.821	-2.673	3.443
object_770_2	9	1.835	3.565	53.781	1.903	1.064	0.845	1.603	0.303	0.134	1.936	0.624	1.835	1.225	2.040	1.616	0.806	1.893	0.834	1.225	-4.325	0.836	0.712
object_770_3	9	2.335	4.073	54.678	2.348	1.647	0.800	1.571	0.340	0.055	2.415	0.373	1.493	1.559	2.763	1.965	0.856	1.631	1.172	1.559	0.209	-1.406	0.326
object_770_4	9	2.574	4.339	58.228	2.505	2.235	0.545	1.628	0.417	0.046	3.094	0.476	1.152	1.561	2.896	2.015	0.924	1.299	1.218	1.566	2.146	-0.515	-0.661
object_770_5	9	1.788	3.517	53.630	1.915	1.017	0.847	1.520	0.346	0.114	1.722	0.392	1.214	1.250	2.195	1.679	0.861	1.569	0.881	1.251	-3.974	0.137	-0.874
object_771_0	9	2.136	3.877	55.003	2.148	1.554	0.746	1.621	0.345	0.087	2.208	0.487	1.458	1.376	2.449	1.804	0.870	1.842	0.999	1.376	-1.645	-0.017	0.130
object_771_1	9	2.097	3.913	65.490	1.790	1.948	0.298	1.749	0.183	0.414	1.287	0.778	1.296	1.245	2.206	1.680	0.881	1.541	0.891	1.250	-2.193	5.240	0.996
object_771_2	9	2.558	4.357	63.031	2.139	2.301	0.449	1.824	0.138	0.239	1.726	0.759	1.080	1.428	2.677	1.902	0.938	1.243	1.112	1.428	1.203	3.753	-0.240
object_772_0	9	2.427	4.197	58.859	2.304	1.916	0.695	1.619	0.447	0.083	2.437	0.543	1.159	1.476	2.692	1.917	0.905	1.523	1.132	1.476	0.437	-0.132	-0.443
object_772_1	9	2.815	4.600	60.972	2.443	2.516	0.500	1.739	0.297	0.107	2.426	0.717	1.072	1.575	2.960	2.058	0.877	1.459	1.261	1.619	2.979	1.089	0.446
object_772_2	9	2.068	3.804	54.421	2.056	1.409	0.789	1.631	0.332	0.114	1.962	0.500	1.278	1.336	2.369	1.763	0.875	2.087	0.935	1.337	-2.406	0.302	0.059
object_773_0	9	1.778	3.508	53.679	1.851	0.911	0.881	1.590	0.338	0.150	1.910	0.589	1.029	1.102	2.008	1.570	0.926	1.516	0.772	1.104	-4.656	1.626	-2.082
object_773_1	9	1.958	3.767	64.375	1.772	1.791	0.331	1.691	0.239	0.326	1.326	0.680	1.722	1.235	2.126	1.650	0.842	1.863	0.890	1.235	-3.065	3.889	1.921
object_773_2	9	2.568	4.361	62.016	2.392	2.275	0.494	1.597	0.490	0.076	1.894	0.433	2.541	1.747	2.932	2.115	0.634	3.271	1.348	1.747	1.074	-2.719	6.894
object_773_3	9	2.351	4.119	58.640	2.229	1.858	0.683	1.675	0.276	0.098	2.105	0.481	1.164	1.462	2.669	1.906	0.905	1.574	1.122	1.462	0.169	0.561	-0.298
object_774_0	9	2.295	4.030	54.342	2.240	1.622	0.793	1.701	0.236	0.082	2.347	0.607	2.332	1.487	2.511	1.869	0.744	2.250	1.102	1.487	-0.973	-0.473	2.984
object_774_1	9	2.774	4.590	65.530	2.369	2.598	0.335	1.726	0.289	0.136	2.120	0.691	1.268	1.588	2.934	2.043	0.886	1.501	1.255	1.591	2.878	1.720	1.146
object_774_2	9	1.712	3.442	53.638	1.717	0.879	0.873	1.638	0.298	0.239	1.571	0.727	1.586	1.115	1.851	1.521	0.810	2.198	0.746	1.115	-5.729	2.069	0.695
object_774_3	9	2.011	3.763	56.607	1.897	1.600	0.621	1.710	0.244	0.207	1.829	0.731	1.080	1.170	2.147	1.635	0.947	1.319	0.830	1.172	-2.812	3.356	-1.579
object_774_4	9	1.941	3.729	61.497	1.716	1.721	0.408	1.699	0.239	0.404	1.304	0.813	1.634	1.206	2.030	1.601	0.846	1.978	0.799	1.206	-3.710	4.519	1.757
object_774_5	9	3.342	5.184	69.401	2.732	3.213	0.258	1.839	0.166	0.095	2.786	0.773	1.162	1.831	3.454	2.287	0.956	1.294	1.490	1.832	7.252	1.831	0.954
object_774_6	9	2.642	4.361	52.363	2.547	0.899	0.984	1.766	0.186	0.044	3.558	0.629	1.552	1.576	2.843	1.995	0.894	1.615	1.214	1.576	1.529	-0.827	-0.502
object_775_0	9	2.306	4.106	63.072	1.990	2.093	0.392	1.776	0.171	0.266	1.614	0.758	1.259	1.337	2.427	1.783	0.914	1.397	0.996	1.342	-0.534	4.022	0.223
object_775_1	9	1.643	3.368	53.203	1.793	0.675	0.915	1.481	0.335	0.143	1.282	0.324	2.313	1.319	2.133	1.685	0.726	1.792	0.947	1.319	-5.058	-0.926	2.059
object_775_2	9	2.159	3.947	61.293	1.980	1.895	0.463	1.721	0.226	0.199	1.803	0.701	1.208	1.260	2.314	1.724	0.924	1.303	0.941	1.269	-1.447	3.359	-0.589
object_775_3	9	2.202	4.000	62.865	1.924	1.995	0.386	1.757	0.178	0.284	1.559	0.745	1.174	1.275	2.330	1.731	0.926	1.534	0.923	1.276	-1.364	4.263	0.042
object_776_0	9	3.271	5.084	64.889	2.893	3.054	0.394	1.775	0.243	0.038	3.677	0.609	1.562	1.906	3.487	2.327	0.855	1.899	1.547	1.911	6.938	-0.782	2.554
object_776_1	9	2.543	4.377	68.182	2.212	2.378	0.320	1.796	0.148	0.165	1.945	0.719	1.379	1.483	2.687	1.923	0.870	1.402	1.152	1.483	1.562	3.106	1.200
object_776_2	9	1.955	3.676	52.593	2.038	0.598	0.967	1.581	0.305	0.095	2.251	0.518	1.024	1.218	2.240	1.685	0.931	1.404	0.885	1.220	-3.330	0.473	-2.332
object_776_3	9	2.105	3.985	75.872	1.730	2.000	0.221	1.773	0.157	0.556	1.159	0.847	1.363	1.233	2.177	1.665	0.881	1.626	0.888	1.236	-2.126	6.799	1.950
object_777_0	9	2.833	4.670	68.792	2.573	2.662	0.327	1.706	0.312	0.061	2.955	0.567	1.008	1.630	3.079	2.103	0.939	1.273	1.312	1.638	4.138	0.944	0.026
object_777_1	9	2.699	4.525	66.943	2.459	2.503	0.366	1.688	0.311	0.076	2.731	0.624	1.415	1.593	2.904	2.022	0.909	1.410	1.247	1.593	2.919	1.026	0.757
object_777_2	9	2.333	4.078	55.558	2.308	1.812	0.703	1.560	0.451	0.065	2.394	0.434	1.332	1.510	2.695	1.929	0.863	1.906	1.142	1.510	-0.105	-1.207	0.482
object_777_3	9	2.086	3.823	54.619	2.295	1.417	0.794	1.488	0.438	0.039	2.544	0.308	1.824	1.488	2.597	1.890	0.825	1.993	1.128	1.488	-1.311	-2.245	1.155
object_777_4	9	2.906	4.727	66.162	2.767	2.630	0.472	1.679	0.323	0.030	3.858	0.491	1.325	1.739	3.215	2.180	0.899	1.556	1.397	1.740	4.859	-0.788	0.835
object_777_5	9	2.826	4.648	66.384	2.569	2.603	0.404	1.732	0.282	0.061	3.118	0.646	1.333	1.626	3.016	2.076	0.921	1.436	1.289	1.628	3.809	0.886	0.535
object_777_6	9	2.155	4.010	71.587	1.900	1.984	0.333	1.744	0.197	0.285	1.535	0.770	1.476	1.295	2.268	1.714	0.871	1.492	0.939	1.295	-1.405	4.489	1.259
object_778_0	9	1.899	3.630	53.732	2.112	1.221	0.803	1.449	0.424	0.060	2.163	0.316	1.212	1.327	2.400	1.777	0.883	1.280	0.998	1.330	-2.607	-0.956	-1.311
object_778_1	9	2.739	4.524	60.957	2.299	2.506	0.417	1.750	0.229	0.174	2.004	0.822	1.762	1.586	2.824	1.997	0.850	2.049	1.225	1.586	2.039	1.786	2.537
object_778_2	9	2.242	4.050	64.249	1.987	2.022	0.403	1.752	0.201	0.232	1.647	0.720	1.436	1.335	2.385	1.771	0.876	2.001	0.969	1.336	-1.134	3.293	1.421
object_778_3	9	3.368	5.198	67.592	2.978	3.147	0.398	1.775	0.243	0.032	3.652	0.564	2.048	2.031	3.616	2.415	0.768	2.424	1.658	2.031	7.576	-1.822	4.952
object_778_4	9	2.101	3.883	60.410	1.995	1.794	0.516	1.698	0.261	0.162	1.937	0.677	1.383	1.269	2.271	1.708	0.899	1.450	0.911	1.270	-1.864	2.666	-0.218
object_778_5	9	1.510	3.225	51.974	1.833	0.262	0.974	1.339	0.575	0.088	1.611	0.244	1.174	1.151	2.123	1.626	0.934	1.872	0.842	1.156	-5.852	-1.532	-1.793
object_778_6	9	2.872	4.684	64.851	2.539	2.650	0.402	1.716	0.305	0.078	2.517	0.576	1.297	1.698	3.112	2.138	0.864	1.639	1.370	1.698	3.932	0.277	1.515
object_778_7	9	2.261	3.990	53.632	2.352	1.459	0.848	1.525	0.449	0.045	2.548	0.376	1.984	1.529	2.686	1.945	0.784	1.806	1.184	1.529	-0.633	-2.390	1.525
object_778_8	9	2.093	3.906	64.976	1.950	1.842	0.447	1.716	0.236	0.196	1.713	0.663	1.465	1.291	2.272	1.716	0.867	1.893	0.940	1.292	-1.908	2.915	1.134
object_778_9	9	2.844	4.650	63.932	2.606	2.624	0.399	1.700	0.319	0.054	3.021	0.555	1.265	1.672	3.100	2.126	0.885	1.752	1.338	1.680	3.885	-0.054	1.181
object_778_10	9	2.522	4.271	56.143	2.500	2.062	0.656	1.565	0.445	0.042	2.766	0.362	1.015	1.584	2.963	2.058	0.884	1.699	1.268	1.608	1.696	-1.688	-0.088
object_779_0	9	1.802	3.524	52.703	2.018	0.645	0.946	1.509	0.424	0.073	2.233	0.413	1.262	1.216	2.186	1.669	0.885	1.969	0.887	1.226	-4.189	-0.762	-0.987
object_779_1	9	2.739	4.555	65.335	2.379	2.559	0.342	1.705	0.310	0.120	2.199	0.650	1.254	1.581	2.926	2.037	0.895	1.484	1.255	1.583	2.767	1.440	0.931
object_779_2	9	2.277	4.013	54.501	2.251	1.650	0.769	1.685	0.234	0.075	2.372	0.559	2.146	1.484	2.529	1.876	0.752	2.082	1.114	1.486	-0.846	-0.490	2.499
object_779_3	9	1.667	3.401	54.126	1.728	0.964	0.824	1.619	0.314	0.204	1.643	0.728	1.883	1.120	1.805	1.512	0.758	2.299	0.751	1.120	-5.936	1.666	1.644
object_779_4	9	1.980	3.736	56.950	1.934	1.588	0.605	1.694	0.253	0.163	2.006	0.696	1.059	1.153	2.138	1.632	0.941	1.379	0.839	1.154	-2.859	2.985	-1.604
object_779_5	9	1.494	3.208	51.827	1.758	0.014	0.999	1.491	0.430	0.120	1.673	0.454	1.912	1.119	1.836	1.534	0.736	2.533	0.734	1.120	-7.188	-0.834	1.487
object_779_6	9	3.308	5.143	68.471	2.745	3.174	0.266	1.836	0.162	0.083	2.999	0.777	1.048	1.799	3.417	2.268	0.958	1.225	1.471	1.804	7.091	1.837	0.522
object_779_7	9	2.502	4.220	52.142	2.568	0.701	0.987	1.702	0.243	0.029	3.981	0.512	1.431	1.525	2.793	1.968	0.905	1.517	1.172	1.526	0.922	-1.409	-1.166
object_780_0	9	3.080	4.853	59.311	2.675	2.799	0.477	1.785	0.229	0.067	3.186	0.730	1.086	1.705	3.216	2.172	0.937	1.328	1.379	1.710	5.179	0.769	-0.114
object_781_0	9	3.247	5.092	69.970	2.766	3.061	0.350	1.788	0.219	0.065	3.089	0.674	1.157	1.804	3.419	2.276	0.923	1.460	1.484	1.817	6.686	0.847	1.139
object_781_1	9	2.600	4.336	54.553	2.378	1.934	0.786	1.699	0.345	0.088	2.747	0.736	1.227	1.482	2.733	1.939	0.898	1.571	1.147	1.488	1.046	0.316	-0.483
object_781_2	9	2.870	4.631	57.646	2.620	2.456	0.616	1.724	0.326	0.054	3.246	0.604	1.136	1.645	3.089	2.109	0.934	1.450	1.310	1.650	3.742	-0.221	-0.400
object_782_0	9	2.341	4.075	54.219	2.448	1.607	0.820	1.557	0.391	0.035	2.964	0.352	1.510	1.555	2.794	1.976	0.874	1.825	1.211	1.555	0.426	-2.050	0.241
object_782_1	9	2.007	3.761	56.672	1.888	1.619	0.601	1.722	0.224	0.214	1.814	0.779	1.310	1.194	2.116	1.629	0.906	1.665	0.835	1.194	-2.969	3.291	-0.422
object_782_2	9	3.427	5.307	75.971	2.921	3.275	0.296	1.821	0.190	0.048	3.611	0.677	1.168	1.892	3.596	2.363	0.930	1.488	1.567	1.900	8.293	0.816	1.542
object_782_3	9	2.257	4.048	61.816	2.065	2.003	0.448	1.725	0.204	0.168	1.768	0.625	1.727	1.390	2.461	1.818	0.841	1.761	1.048	1.392	-0.754	2.170	1.636
object_783_0	9	3.066	4.907	69.316	2.638	2.881	0.347	1.786	0.234	0.078	2.959	0.734	1.059	1.694	3.200	2.166	0.926	1.358	1.373	1.711	5.351	1.525	0.572
object_783_1	9	2.513	4.290	59.814	2.289	2.197	0.520	1.655	0.369	0.108	2.121	0.600	1.939	1.576	2.735	1.962	0.811	2.339	1.183	1.576	0.717	-0.169	2.974
object_783_2	9	2.870	4.761	77.812	2.387	2.752	0.240	1.759	0.271	0.157	2.047	0.741	1.288	1.632	3.000	2.076	0.887	1.392	1.300	1.634	3.881	2.678	1.794
object_783_3	9	3.089	4.902	65.046	2.824	2.829	0.451	1.697	0.330	0.035	3.317	0.414	1.296	1.852	3.473	2.304	0.922	1.897	1.496	1.856	6.002	-1.342	1.440
object_783_4	9	2.028	3.768	54.956	2.147	1.421	0.762	1.580	0.329	0.068	2.342	0.416	1.385	1.335	2.408	1.778	0.896	1.908	0.990	1.338	-2.087	-0.245	-0.298
object_783_5	9	2.216	3.994	59.889	2.060	1.970	0.439	1.699	0.218	0.157	1.669	0.533	1.393	1.434	2.489	1.838	0.819	1.946	1.030	1.434	-0.881	1.597	1.623
object_783_6	9	2.938	4.770	67.942	2.467	2.800	0.274	1.762	0.228	0.127	2.282	0.732	1.349	1.682	3.073	2.108	0.903	1.488	1.326	1.682	4.244	1.927	1.464
object_783_7	9	2.748	4.574	66.909	2.443	2.542	0.379	1.712	0.320	0.092	2.424	0.643	1.428	1.643	2.940	2.058	0.837	1.761	1.266	1.643	2.911	0.748	2.007
object_783_8	9	2.192	3.984	61.950	1.890	1.991	0.377	1.776	0.161	0.325	1.521	0.826	1.158	1.255	2.275	1.708	0.910	1.389	0.918	1.257	-1.530	4.831	0.006
object_783_9	9	3.360	5.173	64.965	2.979	3.140	0.398	1.773	0.221	0.032	3.637	0.494	1.416	1.992	3.666	2.418	0.851	1.836	1.643	1.992	7.890	-1.346	2.554
object_783_10	9	2.615	4.413	62.733	2.473	2.313	0.504	1.682	0.348	0.059	3.090	0.602	1.235	1.536	2.836	1.983	0.929	1.542	1.191	1.536	2.212	0.481	-0.089
object_783_11	9	2.740	4.548	64.385	2.528	2.490	0.439	1.701	0.313	0.061	2.869	0.602	1.806	1.667	2.960	2.070	0.829	1.818	1.303	1.667	3.014	-0.084	2.352
object_783_12	9	3.234	5.078	69.800	2.857	3.047	0.350	1.743	0.276	0.042	3.014	0.508	2.352	1.993	3.528	2.378	0.743	2.111	1.647	1.993	6.767	-1.633	5.317
object_784_0	9	2.027	3.924	78.769	1.697	1.900	0.264	1.746	0.182	0.540	1.215	0.857	1.146	1.158	2.095	1.612	0.931	1.237	0.823	1.158	-2.511	7.266	0.590
object_784_1	9	2.410	4.186	59.673	2.235	2.133	0.475	1.623	0.329	0.110	2.239	0.592	1.020	1.414	2.637	1.884	0.928	1.280	1.092	1.415	0.460	1.370	-0.804
object_784_2	9	2.777	4.578	63.194	2.477	2.521	0.448	1.722	0.299	0.084	2.578	0.644	1.534	1.636	2.968	2.066	0.864	1.778	1.290	1.636	3.002	0.493	1.674
object_784_3	9	2.274	4.042	58.644	2.070	1.885	0.597	1.737	0.202	0.171	1.924	0.710	1.289	1.330	2.423	1.786	0.892	1.447	1.003	1.339	-0.879	2.550	-0.195
object_784_4	9	2.211	4.010	62.996	1.998	1.983	0.415	1.732	0.206	0.206	1.599	0.632	1.312	1.359	2.410	1.794	0.834	1.804	1.015	1.363	-1.093	2.720	1.338
object_784_5	9	2.482	4.244	57.822	2.260	2.131	0.558	1.776	0.170	0.115	2.294	0.697	1.587	1.464	2.639	1.899	0.870	1.740	1.129	1.464	0.720	1.625	0.931
object_784_6	9	2.385	4.122	54.510	2.378	1.699	0.798	1.651	0.278	0.054	2.882	0.495	1.402	1.481	2.691	1.918	0.900	1.735	1.127	1.485	0.309	-0.511	-0.276
object_785_0	9	2.800	4.597	62.594	2.610	2.504	0.497	1.636	0.411	0.048	2.840	0.437	1.114	1.681	3.160	2.157	0.883	1.557	1.366	1.711	3.707	-0.986	0.649
object_786_0	9	2.245	4.009	58.193	2.099	1.962	0.484	1.707	0.230	0.140	1.944	0.646	1.771	1.409	2.434	1.811	0.817	1.989	1.016	1.409	-1.009	1.532	1.902
object_786_1	9	2.205	3.959	56.845	2.084	1.757	0.649	1.704	0.237	0.137	1.970	0.596	1.441	1.358	2.429	1.790	0.890	2.007	0.985	1.361	-1.370	1.407	0.496
object_786_2	9	2.421	4.202	60.400	2.134	2.145	0.474	1.775	0.174	0.179	1.816	0.677	1.530	1.469	2.591	1.875	0.870	1.571	1.101	1.469	0.415	2.385	1.050
object_786_3	9	2.005	3.732	53.422	1.955	1.033	0.903	1.703	0.239	0.157	1.928	0.670	1.383	1.254	2.179	1.670	0.869	1.599	0.883	1.254	-3.168	1.580	-0.679
object_786_4	9	2.338	4.112	59.488	2.234	2.024	0.519	1.684	0.265	0.093	2.348	0.557	1.139	1.400	2.592	1.864	0.921	1.317	1.070	1.406	0.221	1.416	-0.720
object_786_5	9	2.896	4.687	61.774	2.617	2.634	0.455	1.749	0.261	0.058	3.234	0.682	1.635	1.687	3.063	2.107	0.886	1.730	1.317	1.687	4.001	0.271	1.453
object_786_6	9	2.948	4.691	55.271	2.831	2.399	0.719	1.721	0.331	0.024	4.667	0.586	1.051	1.697	3.180	2.162	0.902	1.352	1.370	1.704	4.648	-1.336	-0.768
object_787_0	9	2.574	4.356	60.531	2.460	2.282	0.493	1.617	0.430	0.057	2.642	0.467	1.314	1.618	2.905	2.038	0.849	1.879	1.260	1.618	1.942	-0.890	1.286
object_788_0	9	1.610	3.346	54.418	1.858	1.030	0.762	1.381	0.578	0.099	1.334	0.210	1.677	1.305	2.288	1.732	0.836	2.391	0.970	1.305	-4.682	-1.925	1.213
object_788_1	9	2.457	4.242	60.977	2.363	2.148	0.512	1.710	0.247	0.068	2.723	0.572	1.611	1.511	2.700	1.928	0.877	1.819	1.138	1.512	1.073	0.632	1.069
object_789_0	9	2.321	4.085	58.078	2.196	1.903	0.623	1.744	0.201	0.107	2.256	0.666	1.648	1.434	2.498	1.843	0.814	1.827	1.084	1.435	-0.370	1.201	1.370
object_789_1	9	2.488	4.272	60.831	2.137	2.163	0.530	1.784	0.176	0.206	1.796	0.738	1.504	1.457	2.620	1.883	0.898	1.593	1.097	1.457	0.567	2.692	0.804
object_789_2	9	1.919	3.648	53.670	1.960	1.154	0.840	1.676	0.280	0.125	2.150	0.672	1.142	1.155	2.091	1.627	0.863	1.500	0.839	1.187	-3.596	1.686	-1.244
object_790_0	9	1.964	3.708	55.383	1.879	1.459	0.699	1.718	0.238	0.202	1.818	0.724	1.147	1.166	2.105	1.620	0.921	1.568	0.815	1.170	-3.289	3.009	-1.162
object_790_1	9	1.930	3.656	53.207	2.017	0.923	0.914	1.628	0.312	0.099	2.177	0.559	1.332	1.270	2.183	1.679	0.839	1.624	0.888	1.270	-3.385	0.399	-0.652
object_790_2	9	2.956	4.708	56.552	2.798	2.520	0.635	1.751	0.255	0.029	4.267	0.617	1.652	1.742	3.166	2.168	0.849	1.615	1.391	1.743	4.618	-1.126	1.107
object_790_3	9	2.149	3.939	61.690	1.952	1.885	0.462	1.734	0.217	0.221	1.794	0.759	1.221	1.242	2.269	1.698	0.937	1.348	0.914	1.246	-1.617	3.788	-0.625
object_790_4	9	1.818	3.565	55.880	1.789	1.387	0.644	1.619	0.321	0.219	1.573	0.618	1.398	1.152	2.027	1.592	0.875	1.563	0.804	1.153	-4.251	2.420	-0.371
object_791_0	9	2.350	4.090	55.070	2.349	1.758	0.749	1.692	0.252	0.056	2.929	0.539	1.232	1.419	2.618	1.882	0.899	1.307	1.100	1.437	0.248	0.298	-1.036
object_791_1	9	1.946	3.668	52.638	2.158	0.760	0.946	1.526	0.330	0.054	2.350	0.364	1.627	1.363	2.385	1.787	0.814	1.792	0.993	1.363	-2.883	-1.414	0.163
object_791_2	9	2.615	4.399	60.691	2.384	2.320	0.496	1.671	0.357	0.089	2.495	0.644	1.647	1.563	2.807	1.987	0.857	1.944	1.200	1.563	1.607	0.242	1.706
object_791_3	9	2.087	3.811	53.009	2.172	0.962	0.933	1.578	0.360	0.070	2.338	0.441	1.640	1.371	2.442	1.803	0.862	1.930	1.037	1.371	-2.225	-1.049	0.086
object_791_4	9	2.399	4.185	61.090	2.264	2.057	0.549	1.722	0.230	0.093	2.381	0.633	1.615	1.504	2.597	1.887	0.836	1.812	1.078	1.504	0.414	1.039	1.422
object_791_5	9	1.923	3.654	53.819	1.974	1.187	0.828	1.605	0.344	0.118	2.019	0.571	1.526	1.262	2.166	1.669	0.845	2.036	0.876	1.262	-3.597	0.469	0.264
object_791_6	9	2.802	4.573	58.999	2.483	2.459	0.548	1.731	0.308	0.086	2.537	0.642	1.517	1.674	2.995	2.079	0.864	1.639	1.297	1.674	3.071	0.121	1.272
object_791_7	9	2.247	3.979	53.949	2.329	1.499	0.827	1.629	0.287	0.049	3.010	0.486	1.330	1.414	2.560	1.850	0.911	1.831	1.061	1.415	-0.617	-0.487	-0.647
object_791_8	9	1.932	3.657	53.187	1.963	0.967	0.903	1.647	0.303	0.127	2.095	0.634	1.107	1.187	2.130	1.642	0.882	1.672	0.858	1.187	-3.672	1.225	-1.305
object_791_9	9	2.402	4.214	64.901	2.124	2.222	0.344	1.783	0.171	0.179	1.914	0.736	1.358	1.408	2.535	1.842	0.892	1.559	1.061	1.408	0.412	3.257	0.815
object_792_0	9	3.039	4.888	70.581	2.663	2.866	0.329	1.763	0.264	0.065	3.104	0.680	1.112	1.702	3.206	2.171	0.919	1.313	1.392	1.710	5.377	1.189	0.663
object_792_1	9	2.101	3.833	53.879	2.040	1.322	0.842	1.624	0.303	0.132	1.431	0.425	2.879	1.528	2.473	1.885	0.635	2.978	1.073	1.528	-2.712	-1.753	5.688
object_792_2	9	2.005	3.756	56.390	1.911	1.540	0.667	1.711	0.232	0.191	1.758	0.681	1.283	1.235	2.172	1.666	0.867	1.578	0.875	1.235	-2.870	2.560	-0.280
object_792_3	9	2.576	4.391	65.332	2.311	2.348	0.411	1.691	0.352	0.113	2.320	0.720	1.518	1.534	2.719	1.945	0.846	1.742	1.159	1.534	1.450	1.243	1.674
object_792_4	9	2.292	4.024	53.909	2.217	1.513	0.839	1.701	0.250	0.091	2.434	0.613	1.479	1.407	2.505	1.831	0.877	1.813	1.065	1.407	-0.829	0.377	-0.004
object_792_5	9	1.754	3.510	56.976	1.783	1.382	0.593	1.545	0.395	0.194	1.396	0.486	1.971	1.236	2.067	1.638	0.778	2.592	0.858	1.236	-4.786	0.666	2.696
object_792_6	9	2.070	3.808	54.620	1.975	1.412	0.789	1.695	0.227	0.166	1.891	0.658	1.384	1.248	2.252	1.698	0.900	1.422	0.930	1.248	-2.502	2.023	-0.865
object_793_0	9	2.493	4.255	57.748	2.395	2.112	0.588	1.616	0.391	0.063	2.524	0.498	1.705	1.597	2.796	1.993	0.813	1.884	1.223	1.597	1.096	-0.988	1.814
object_793_1	9	3.342	5.195	71.260	2.958	3.165	0.334	1.816	0.212	0.034	4.506	0.720	1.074	1.844	3.485	2.304	0.946	1.301	1.505	1.844	7.904	0.641	0.470
object_793_2	9	2.195	3.966	59.031	2.046	1.861	0.542	1.646	0.299	0.159	1.564	0.469	1.689	1.419	2.524	1.852	0.829	1.818	1.095	1.419	-1.135	0.846	1.600
object_793_3	9	2.512	4.369	71.974	2.161	2.388	0.251	1.768	0.179	0.194	1.804	0.696	1.242	1.450	2.669	1.905	0.908	1.620	1.118	1.450	1.312	3.499	1.201
object_793_4	9	1.859	3.600	55.064	1.977	1.190	0.800	1.484	0.364	0.101	1.695	0.331	1.113	1.293	2.339	1.748	0.877	2.112	0.952	1.297	-3.400	-0.453	-0.209
object_794_0	9	2.676	4.451	59.503	2.448	2.349	0.531	1.713	0.295	0.076	2.818	0.669	1.139	1.535	2.851	1.998	0.901	1.356	1.218	1.545	2.341	0.840	-0.210
object_794_1	9	3.421	5.250	67.512	2.976	3.252	0.323	1.813	0.207	0.037	3.938	0.680	1.697	1.983	3.588	2.380	0.844	2.043	1.563	1.983	7.966	-0.580	3.322
object_794_2	9	2.459	4.214	56.983	2.411	2.041	0.621	1.604	0.386	0.054	2.653	0.482	1.754	1.595	2.775	1.988	0.793	2.151	1.195	1.595	0.766	-1.362	2.228
object_794_3	9	2.225	3.997	59.156	2.172	1.899	0.534	1.624	0.329	0.096	2.062	0.463	1.398	1.418	2.559	1.858	0.878	1.610	1.062	1.418	-0.596	0.573	0.339
object_795_0	9	2.757	4.532	59.580	2.686	2.399	0.563	1.698	0.318	0.031	4.119	0.570	1.247	1.630	3.001	2.071	0.910	1.489	1.287	1.633	3.551	-0.527	-0.159
object_795_1	9	3.296	5.173	75.380	2.900	3.149	0.288	1.800	0.222	0.039	4.105	0.690	1.013	1.807	3.457	2.287	0.961	1.274	1.500	1.811	7.642	1.045	0.457
object_795_2	9	2.123	3.967	69.777	1.918	1.966	0.311	1.731	0.207	0.243	1.551	0.704	1.665	1.332	2.276	1.728	0.831	2.025	0.957	1.332	-1.631	3.546	2.433
object_795_3	9	2.410	4.155	55.665	2.459	1.834	0.738	1.559	0.416	0.039	3.021	0.398	1.343	1.536	2.810	1.978	0.895	1.738	1.199	1.539	0.810	-1.579	-0.099
object_795_4	9	1.992	3.765	59.227	1.904	1.707	0.491	1.644	0.283	0.192	1.488	0.523	1.636	1.322	2.273	1.732	0.812	1.963	0.957	1.322	-2.641	1.658	1.699
object_795_5	9	3.560	5.358	62.824	3.274	3.303	0.448	1.800	0.210	0.013	6.009	0.563	1.844	2.074	3.810	2.495	0.830	1.615	1.724	2.074	9.708	-2.331	2.608
object_796_0	9	2.728	4.541	65.120	2.615	2.428	0.500	1.660	0.348	0.040	3.437	0.514	1.440	1.647	3.017	2.079	0.909	1.599	1.284	1.647	3.349	-0.409	0.680
object_796_1	9	2.848	4.665	65.620	2.662	2.590	0.449	1.689	0.315	0.042	3.312	0.505	1.376	1.704	3.145	2.142	0.913	1.564	1.355	1.704	4.268	-0.311	0.825
object_796_2	9	2.465	4.271	64.041	2.125	2.251	0.392	1.798	0.163	0.206	1.849	0.749	1.237	1.419	2.590	1.859	0.938	1.301	1.070	1.419	0.809	3.577	-0.026
object_796_3	9	2.885	4.659	59.425	2.732	2.559	0.529	1.713	0.311	0.033	3.964	0.564	1.006	1.653	3.133	2.134	0.922	1.672	1.331	1.682	4.272	-0.541	-0.126
object_796_4	9	2.689	4.484	62.313	2.601	2.320	0.575	1.674	0.360	0.039	3.640	0.548	1.023	1.559	2.950	2.039	0.935	1.429	1.239	1.584	2.954	-0.159	-0.689
object_797_0	9	1.549	3.261	51.548	1.904	0.027	0.998	1.438	0.373	0.069	2.248	0.403	1.271	1.110	1.944	1.552	0.868	1.554	0.760	1.110	-5.935	-0.462	-1.849
object_797_1	9	2.816	4.658	69.455	2.500	2.619	0.366	1.719	0.308	0.082	2.682	0.645	1.387	1.639	3.007	2.072	0.917	1.506	1.292	1.639	3.665	1.121	1.028
object_797_2	9	2.915	4.759	69.732	2.563	2.722	0.361	1.786	0.236	0.077	3.137	0.788	1.201	1.611	3.019	2.066	0.966	1.284	1.270	1.612	4.383	2.084	0.008
object_797_3	9	1.746	3.501	56.831	1.808	1.358	0.609	1.494	0.451	0.169	1.487	0.410	1.389	1.206	2.133	1.636	0.913	1.929	0.876	1.206	-4.242	0.826	-0.157
object_797_4	9	2.090	3.821	53.791	2.193	1.277	0.854	1.656	0.276	0.064	2.638	0.538	1.877	1.372	2.359	1.772	0.822	2.202	0.973	1.373	-2.153	-0.423	1.132
object_797_5	9	3.101	4.882	60.371	2.824	2.792	0.510	1.762	0.248	0.036	3.942	0.640	1.511	1.818	3.295	2.229	0.864	1.946	1.438	1.818	5.592	-0.831	1.808
object_797_6	9	2.050	3.781	53.852	2.135	1.270	0.843	1.607	0.332	0.076	2.128	0.434	1.557	1.379	2.413	1.807	0.791	1.523	1.060	1.381	-2.075	-0.591	0.358
object_797_7	9	2.070	3.834	58.001	1.939	1.692	0.590	1.710	0.213	0.196	1.717	0.685	1.673	1.285	2.234	1.704	0.841	2.049	0.914	1.286	-2.543	2.328	1.329
object_798_0	9	1.204	2.911	50.884	1.666	0.000	1.000	1.208	0.523	0.094	1.232	0.185	1.448	1.175	1.936	1.576	0.766	3.504	0.752	1.176	-8.285	-2.899	1.953
object_798_1	9	1.599	3.305	50.893	2.024	0.000	1.000	1.513	0.385	0.045	2.828	0.444	1.760	1.167	1.951	1.573	0.804	1.968	0.795	1.167	-5.594	-1.177	-0.270
object_798_2	9	1.854	3.582	53.504	2.170	1.007	0.872	1.377	0.562	0.041	2.246	0.241	1.514	1.400	2.472	1.818	0.860	1.651	1.043	1.400	-2.768	-2.559	-0.335
object_798_3	9	1.781	3.515	54.110	1.906	1.122	0.797	1.575	0.390	0.117	1.924	0.504	1.106	1.154	2.079	1.622	0.862	1.619	0.836	1.178	-4.272	0.791	-1.086
object_798_4	9	3.284	5.091	64.192	3.027	3.011	0.467	1.778	0.222	0.021	5.226	0.612	1.141	1.835	3.497	2.309	0.950	1.253	1.518	1.845	7.643	-0.536	-0.162
object_799_0	9	2.437	4.198	57.632	2.405	2.044	0.599	1.689	0.264	0.053	2.800	0.487	1.552	1.518	2.750	1.958	0.856	1.552	1.179	1.523	1.071	-0.101	0.588
object_799_1	9	2.145	3.882	54.667	2.132	1.521	0.769	1.612	0.333	0.095	1.996	0.450	1.288	1.402	2.491	1.832	0.842	1.731	1.055	1.404	-1.513	-0.174	0.119
object_799_2	9	2.279	4.023	55.495	2.360	1.716	0.731	1.565	0.391	0.046	2.710	0.365	1.147	1.465	2.716	1.927	0.916	1.460	1.137	1.483	0.111	-0.999	-0.972
object_800_0	9	2.197	3.955	57.314	2.219	1.861	0.545	1.655	0.277	0.072	2.448	0.507	1.560	1.424	2.492	1.831	0.851	2.212	1.047	1.424	-0.856	0.256	1.301
object_800_1	9	2.051	3.785	54.200	2.330	1.363	0.804	1.470	0.427	0.031	2.930	0.293	1.070	1.408	2.585	1.863	0.906	1.541	1.076	1.409	-1.203	-1.669	-1.330
object_800_2	9	2.966	4.813	70.269	2.726	2.754	0.388	1.735	0.262	0.041	3.548	0.585	1.462	1.759	3.199	2.176	0.883	1.785	1.391	1.759	5.106	0.037	1.832
object_801_0	9	2.294	4.115	66.221	2.119	2.118	0.338	1.683	0.264	0.143	1.816	0.526	1.281	1.414	2.573	1.860	0.896	1.886	1.058	1.417	-0.101	1.982	1.068
object_801_1	9	2.092	3.893	63.153	1.846	1.876	0.401	1.757	0.182	0.316	1.544	0.830	1.288	1.205	2.173	1.657	0.908	1.328	0.871	1.212	-2.188	4.877	-0.050
object_801_2	9	2.653	4.416	57.912	2.563	2.253	0.604	1.643	0.377	0.042	3.078	0.468	1.417	1.630	2.983	2.074	0.858	1.950	1.273	1.640	2.362	-1.290	1.137
object_801_3	9	1.937	3.678	55.042	2.059	1.370	0.741	1.556	0.358	0.083	2.181	0.462	1.301	1.273	2.272	1.720	0.853	1.815	0.922	1.295	-2.944	0.073	-0.212
object_802_0	9	2.392	4.140	56.014	2.363	1.891	0.689	1.756	0.203	0.058	3.319	0.674	1.225	1.390	2.563	1.842	0.951	1.232	1.049	1.390	0.589	1.344	-1.614
object_802_1	9	1.878	3.602	53.025	2.129	0.892	0.910	1.484	0.490	0.052	2.475	0.352	1.125	1.279	2.331	1.735	0.913	1.676	0.960	1.281	-3.136	-1.266	-1.601
object_802_2	9	2.340	4.104	58.161	2.002	2.033	0.511	1.771	0.172	0.272	1.489	0.761	1.540	1.412	2.459	1.829	0.793	2.058	1.055	1.413	-0.902	2.751	2.297
object_802_3	9	2.466	4.342	75.145	2.102	2.306	0.312	1.784	0.167	0.229	1.674	0.721	1.279	1.423	2.608	1.879	0.892	1.530	1.097	1.436	0.951	3.951	1.338
object_802_4	9	2.098	3.848	56.198	1.983	1.627	0.670	1.724	0.215	0.171	1.919	0.721	1.332	1.262	2.240	1.700	0.871	1.340	0.911	1.266	-2.169	2.560	-0.519
object_802_5	9	2.421	4.194	59.300	2.330	2.120	0.504	1.708	0.237	0.073	2.807	0.608	1.206	1.422	2.637	1.881	0.941	1.303	1.094	1.427	0.915	1.444	-0.865
object_802_6	9	1.825	3.584	57.397	1.754	1.459	0.584	1.632	0.306	0.261	1.434	0.627	1.132	1.139	2.027	1.597	0.857	1.628	0.798	1.159	-4.237	2.931	-0.219
object_802_7	9	2.204	3.981	59.752	2.103	1.883	0.529	1.706	0.226	0.125	2.116	0.617	1.252	1.338	2.414	1.778	0.908	1.438	0.980	1.339	-0.899	2.144	-0.423
object_803_0	9	3.005	4.776	59.023	2.897	2.620	0.589	1.730	0.289	0.020	4.465	0.537	1.991	1.841	3.275	2.247	0.759	2.128	1.484	1.845	5.106	-2.301	3.275
object_803_1	9	3.029	4.859	67.723	2.779	2.806	0.402	1.748	0.254	0.037	3.997	0.632	1.143	1.714	3.228	2.177	0.938	1.440	1.376	1.715	5.539	0.416	0.265
object_803_2	9	3.091	4.878	61.130	2.878	2.791	0.500	1.764	0.289	0.027	4.128	0.596	1.780	1.876	3.316	2.263	0.776	2.404	1.435	1.876	5.483	-1.749	3.539
object_803_3	9	2.281	4.020	54.917	2.338	1.668	0.761	1.647	0.275	0.051	2.743	0.463	1.691	1.484	2.615	1.899	0.823	1.842	1.108	1.485	-0.325	-0.765	0.927
object_804_0	9	1.589	3.299	51.250	2.098	0.014	0.999	1.282	0.552	0.031	2.412	0.201	1.180	1.271	2.285	1.715	0.898	1.600	0.930	1.273	-4.649	-2.787	-1.913
object_804_1	9	2.409	4.203	62.267	2.228	2.179	0.414	1.717	0.239	0.113	2.174	0.578	1.144	1.431	2.647	1.891	0.921	1.367	1.093	1.442	0.770	1.938	-0.244
object_804_2	9	2.210	3.982	59.249	2.117	1.860	0.559	1.717	0.219	0.119	2.298	0.687	1.312	1.324	2.373	1.755	0.914	1.519	0.964	1.324	-0.977	2.247	-0.442
object_804_3	9	2.575	4.379	63.765	2.328	2.350	0.406	1.688	0.342	0.104	2.447	0.680	1.126	1.474	2.742	1.939	0.919	1.238	1.152	1.481	1.690	1.655	-0.261
object_804_4	9	2.791	4.553	57.833	2.837	2.323	0.661	1.612	0.417	0.016	4.538	0.382	1.468	1.752	3.209	2.180	0.888	1.703	1.387	1.754	4.147	-2.622	0.526
object_804_5	9	1.715	3.434	52.330	1.936	0.488	0.960	1.545	0.377	0.088	2.219	0.508	1.696	1.193	2.009	1.590	0.847	2.350	0.780	1.193	-5.215	-0.394	0.200
object_804_6	9	2.828	4.573	55.496	2.964	2.217	0.757	1.569	0.421	0.010	4.723	0.268	1.750	1.862	3.401	2.290	0.833	2.055	1.503	1.865	4.642	-4.247	1.790
object_804_7	9	-0.218	1.485	50.368	0.773	0.000	1.000	0.582	0.229	0.216	0.610	0.864	22.000	0.683	-0.154	0.988	0.093	2.708	0.274	0.683	-22.131	-5.134	31.463
object_804_8	9	2.525	4.316	61.828	2.317	2.279	0.436	1.647	0.430	0.098	2.292	0.597	1.350	1.529	2.749	1.957	0.861	1.679	1.169	1.534	1.207	0.424	1.036
object_804_9	9	2.953	4.783	67.632	2.737	2.716	0.421	1.715	0.322	0.038	3.647	0.558	1.235	1.718	3.206	2.175	0.902	1.629	1.385	1.726	4.953	-0.222	0.946
object_804_10	9	3.117	4.955	68.772	2.779	2.947	0.325	1.758	0.256	0.046	3.546	0.634	1.100	1.772	3.315	2.229	0.904	1.440	1.429	1.784	6.087	0.470	0.921
object_805_0	9	1.327	3.032	50.706	1.928	0.000	1.000	1.159	0.665	0.037	1.863	0.148	1.244	1.225	2.158	1.658	0.874	2.426	0.858	1.225	-6.479	-3.577	-0.672
object_805_1	9	2.434	4.265	67.792	2.182	2.270	0.317	1.742	0.202	0.147	2.056	0.669	1.100	1.391	2.608	1.869	0.931	1.457	1.074	1.396	0.827	3.073	0.086
object_805_2	9	1.531	3.261	53.809	1.846	0.888	0.802	1.344	0.466	0.087	1.684	0.270	1.188	1.161	2.100	1.620	0.910	1.677	0.827	1.167	-5.290	-0.622	-1.429
object_805_3	9	2.762	4.538	59.779	2.632	2.424	0.543	1.695	0.281	0.040	3.589	0.572	1.498	1.670	3.004	2.077	0.891	1.723	1.292	1.670	3.393	-0.485	0.838
object_805_4	9	2.068	3.828	57.547	2.075	1.644	0.632	1.664	0.284	0.104	2.283	0.618	1.391	1.262	2.277	1.717	0.878	1.440	0.937	1.270	-2.023	1.574	-0.486
object_805_5	9	1.792	3.522	53.781	1.987	1.037	0.840	1.553	0.289	0.082	1.976	0.489	2.089	1.309	2.102	1.692	0.658	2.393	0.922	1.309	-4.413	-0.827	3.008
object_805_6	9	2.348	4.091	55.355	2.342	1.783	0.732	1.658	0.283	0.058	2.874	0.508	1.201	1.426	2.642	1.884	0.942	1.623	1.101	1.431	0.197	0.096	-1.010
object_806_0	9	1.997	3.749	56.504	1.912	1.605	0.605	1.683	0.249	0.188	1.701	0.631	1.414	1.259	2.198	1.681	0.861	1.566	0.896	1.259	-2.773	2.307	0.069
object_806_1	9	2.706	4.553	70.293	2.433	2.488	0.398	1.704	0.342	0.087	2.621	0.671	1.392	1.572	2.880	2.015	0.889	1.582	1.235	1.578	2.732	1.198	1.198
object_806_2	9	2.055	3.777	52.725	2.328	1.000	0.921	1.408	0.451	0.032	2.288	0.191	1.377	1.532	2.773	1.968	0.863	2.477	1.202	1.537	-1.331	-3.411	0.761
object_806_3	9	2.213	3.994	60.460	2.122	1.858	0.564	1.687	0.249	0.117	2.178	0.598	1.137	1.316	2.436	1.784	0.925	1.636	0.995	1.321	-0.937	1.898	-0.538
object_806_4	9	2.287	4.089	63.322	2.390	1.886	0.609	1.466	0.683	0.040	2.284	0.262	1.626	1.647	2.869	2.031	0.806	2.435	1.251	1.647	0.368	-3.118	2.636
object_807_0	9	1.914	3.665	56.458	1.915	1.454	0.665	1.651	0.250	0.152	1.725	0.522	1.185	1.225	2.196	1.678	0.869	1.625	0.915	1.226	-3.122	1.771	-0.446
object_807_1	9	2.728	4.496	58.609	2.713	2.298	0.630	1.678	0.381	0.025	4.435	0.544	1.240	1.623	2.992	2.066	0.911	1.760	1.264	1.624	3.238	-1.177	-0.088
object_807_2	9	2.272	4.040	58.604	2.372	1.807	0.663	1.603	0.324	0.042	2.529	0.335	1.564	1.544	2.747	1.969	0.810	1.811	1.198	1.547	0.276	-1.265	1.298
object_807_3	9	2.198	3.957	57.467	2.105	1.786	0.619	1.739	0.191	0.122	2.099	0.667	1.381	1.349	2.374	1.783	0.809	1.827	1.021	1.357	-1.295	1.656	0.914
object_807_4	9	1.587	3.302	51.927	2.054	0.326	0.971	1.184	0.540	0.038	1.606	0.126	1.941	1.475	2.485	1.848	0.772	2.318	1.072	1.475	-4.333	-4.299	1.756
object_807_5	9	2.625	4.481	71.758	2.399	2.421	0.377	1.642	0.354	0.084	2.224	0.473	1.474	1.615	2.950	2.052	0.880	1.460	1.276	1.615	2.610	0.553	1.449
object_807_6	9	2.500	4.315	65.382	2.404	2.188	0.515	1.629	0.374	0.062	2.773	0.532	1.357	1.542	2.774	1.961	0.892	1.679	1.183	1.542	1.517	0.128	0.666
object_807_7	9	2.602	4.356	56.734	2.595	2.147	0.652	1.603	0.367	0.032	3.417	0.422	1.351	1.612	2.977	2.061	0.897	1.479	1.283	1.615	2.412	-1.393	-0.105
object_808_0	9	1.516	3.238	52.722	1.884	0.619	0.904	1.424	0.458	0.070	2.029	0.353	1.188	1.125	1.969	1.577	0.823	1.589	0.795	1.138	-5.746	-0.676	-1.185
object_808_1	9	1.872	3.587	51.906	2.171	0.483	0.973	1.546	0.363	0.043	2.409	0.406	2.524	1.428	2.264	1.789	0.608	3.067	1.041	1.428	-4.008	-3.032	4.593
object_808_2	9	3.554	5.365	64.677	3.206	3.315	0.424	1.785	0.221	0.017	5.113	0.544	1.788	2.085	3.818	2.498	0.837	1.905	1.722	2.086	9.417	-2.192	3.136
object_809_0	9	2.659	4.438	60.160	2.462	2.354	0.507	1.704	0.330	0.068	2.897	0.620	1.021	1.523	2.866	2.000	0.925	1.198	1.215	1.537	2.441	0.777	-0.764
object_809_1	9	2.597	4.338	55.007	2.638	2.008	0.745	1.648	0.343	0.026	4.034	0.482	1.410	1.623	2.914	2.032	0.888	1.488	1.243	1.623	2.374	-1.491	-0.287
object_809_2	9	2.396	4.163	58.524	2.280	2.013	0.590	1.717	0.224	0.086	2.320	0.526	1.203	1.469	2.675	1.915	0.880	1.872	1.121	1.469	0.465	0.751	0.423
object_810_0	9	2.053	3.809	57.008	1.908	1.641	0.621	1.735	0.191	0.217	1.722	0.736	1.422	1.225	2.186	1.672	0.875	1.620	0.893	1.232	-2.641	3.075	0.050
object_810_1	9	2.347	4.092	55.602	2.401	1.823	0.705	1.654	0.296	0.044	3.204	0.514	1.537	1.466	2.636	1.895	0.882	1.847	1.104	1.468	0.227	-0.461	0.219
object_810_2	9	2.967	4.769	63.308	2.763	2.676	0.490	1.757	0.264	0.035	4.304	0.677	1.178	1.666	3.137	2.129	0.950	1.275	1.337	1.669	5.025	0.355	-0.469
object_811_0	9	2.386	4.205	65.786	2.300	2.178	0.385	1.652	0.290	0.077	2.406	0.475	1.181	1.462	2.710	1.918	0.938	1.400	1.123	1.462	1.065	1.244	-0.203
object_811_1	9	2.006	3.746	54.853	2.151	1.405	0.760	1.495	0.466	0.063	2.140	0.375	1.823	1.410	2.432	1.821	0.776	2.481	1.048	1.415	-2.554	-1.852	2.160
object_811_2	9	2.979	4.790	64.784	2.750	2.735	0.431	1.748	0.285	0.038	4.078	0.658	1.045	1.679	3.161	2.139	0.957	1.311	1.342	1.679	5.151	0.464	-0.446
object_811_3	9	2.433	4.195	57.837	2.382	2.079	0.561	1.701	0.254	0.059	3.013	0.562	1.068	1.448	2.684	1.903	0.949	1.436	1.104	1.448	1.063	0.888	-1.101
object_811_4	9	2.685	4.450	58.182	2.656	2.235	0.647	1.679	0.343	0.030	4.164	0.545	1.184	1.593	2.949	2.037	0.942	1.338	1.238	1.593	3.041	-0.620	-1.002
object_811_5	9	2.256	3.985	53.537	2.444	1.422	0.859	1.577	0.350	0.029	3.254	0.378	1.538	1.524	2.678	1.932	0.819	1.612	1.153	1.524	-0.117	-1.929	0.214
object_812_0	9	2.320	4.079	57.516	2.296	1.967	0.561	1.663	0.302	0.067	2.674	0.506	1.143	1.404	2.615	1.869	0.949	1.465	1.081	1.404	0.233	0.742	-1.031
object_812_1	9	3.403	5.261	72.110	2.949	3.264	0.273	1.821	0.189	0.040	4.213	0.734	1.074	1.846	3.537	2.324	0.972	1.164	1.529	1.851	8.298	1.081	0.307
object_812_2	9	1.990	3.715	53.174	2.268	1.083	0.886	1.472	0.405	0.036	2.537	0.260	1.283	1.410	2.575	1.864	0.884	1.497	1.086	1.412	-1.716	-1.892	-1.017
object_813_0	9	2.798	4.579	60.443	2.692	2.450	0.553	1.674	0.374	0.033	3.808	0.526	1.390	1.691	3.077	2.111	0.898	1.719	1.314	1.691	3.727	-1.069	0.638
object_814_0	9	1.930	3.704	59.350	1.822	1.616	0.527	1.665	0.252	0.243	1.473	0.677	1.386	1.218	2.100	1.653	0.780	2.109	0.895	1.225	-3.577	2.634	1.684
object_814_1	9	2.591	4.400	64.415	2.417	2.352	0.426	1.699	0.307	0.072	2.810	0.636	1.282	1.512	2.788	1.968	0.893	1.545	1.185	1.514	1.981	1.046	0.482
object_815_0	9	2.011	3.761	56.207	2.223	1.567	0.650	1.538	0.396	0.046	2.850	0.401	1.110	1.299	2.408	1.768	0.937	1.520	0.984	1.302	-1.692	-0.143	-1.495
object_815_1	9	3.087	4.876	61.499	2.947	2.787	0.499	1.707	0.308	0.020	4.767	0.495	1.165	1.812	3.393	2.269	0.901	1.568	1.453	1.825	6.182	-1.466	0.461
object_815_2	9	2.966	4.801	68.483	2.739	2.735	0.413	1.736	0.296	0.039	3.832	0.620	1.325	1.732	3.173	2.155	0.916	1.459	1.349	1.732	5.133	0.200	0.733
object_815_3	9	3.423	5.219	62.464	3.350	3.099	0.526	1.711	0.311	0.007	7.395	0.407	1.482	2.052	3.814	2.481	0.892	1.533	1.690	2.052	9.567	-3.416	1.016
object_815_4	9	2.696	4.494	62.715	2.621	2.385	0.513	1.635	0.441	0.036	3.259	0.464	1.791	1.711	3.029	2.108	0.817	2.325	1.289	1.711	2.784	-1.780	2.807
object_816_0	9	3.565	5.428	72.845	3.113	3.420	0.284	1.841	0.168	0.028	5.006	0.726	1.210	1.956	3.705	2.413	0.950	1.378	1.623	1.956	9.642	0.347	1.059
object_816_1	9	2.738	4.515	59.831	2.633	2.408	0.534	1.687	0.301	0.037	3.510	0.530	1.602	1.651	3.014	2.088	0.865	1.589	1.310	1.656	3.260	-0.682	1.021
object_816_2	9	2.758	4.589	67.710	2.624	2.491	0.461	1.703	0.307	0.041	3.515	0.588	1.491	1.672	2.989	2.078	0.853	1.761	1.291	1.672	3.537	-0.104	1.619
object_816_3	9	3.130	4.968	68.879	2.746	2.958	0.326	1.793	0.221	0.054	3.580	0.732	1.117	1.726	3.265	2.192	0.954	1.255	1.399	1.726	6.085	1.320	0.204
object_817_0	9	2.571	4.311	54.993	2.718	1.961	0.757	1.591	0.474	0.017	4.530	0.393	1.444	1.655	2.976	2.062	0.892	1.931	1.271	1.655	2.389	-2.775	0.176
object_817_1	9	2.610	4.375	58.118	2.596	2.220	0.595	1.656	0.390	0.033	3.836	0.533	1.424	1.580	2.884	2.012	0.910	1.433	1.224	1.581	2.437	-0.780	-0.231
object_817_2	9	3.065	4.832	58.464	2.926	2.660	0.607	1.721	0.312	0.021	4.683	0.530	1.370	1.828	3.340	2.256	0.848	1.652	1.466	1.828	5.728	-1.891	1.042
object_818_0	9	2.573	4.364	61.724	2.518	2.245	0.533	1.640	0.446	0.043	3.250	0.510	1.080	1.543	2.866	2.006	0.896	1.405	1.219	1.546	2.120	-0.424	-0.304
object_818_1	9	2.479	4.224	55.618	2.352	1.970	0.694	1.769	0.186	0.075	2.816	0.680	1.424	1.478	2.647	1.902	0.874	1.578	1.105	1.478	0.825	0.944	0.046
object_818_2	9	3.153	4.949	62.557	2.970	2.871	0.478	1.740	0.296	0.021	4.579	0.538	1.716	1.914	3.422	2.309	0.799	1.992	1.526	1.914	6.437	-1.985	2.875
object_818_3	9	2.664	4.440	59.701	2.580	2.302	0.568	1.652	0.415	0.040	3.448	0.518	1.274	1.588	2.949	2.043	0.917	1.565	1.250	1.588	2.636	-0.714	-0.090
object_818_4	9	1.791	3.530	54.729	1.981	1.196	0.762	1.540	0.331	0.085	2.094	0.444	1.526	1.234	2.144	1.660	0.839	1.862	0.878	1.237	-3.899	0.137	0.066
object_819_0	9	1.661	3.394	54.082	1.928	0.974	0.816	1.404	0.450	0.080	1.734	0.288	1.378	1.246	2.202	1.689	0.836	1.986	0.891	1.247	-4.616	-1.116	0.008
object_819_1	9	1.956	3.707	56.267	1.960	1.501	0.661	1.634	0.291	0.136	1.858	0.543	1.359	1.272	2.222	1.691	0.868	1.813	0.886	1.272	-2.944	1.338	0.027
object_819_2	9	2.693	4.556	72.942	2.422	2.492	0.372	1.688	0.308	0.089	2.264	0.529	1.327	1.611	2.969	2.067	0.859	1.345	1.300	1.628	3.040	1.005	1.406
object_819_3	9	1.963	3.682	52.357	2.257	0.776	0.946	1.464	0.399	0.035	2.969	0.336	1.166	1.321	2.438	1.784	0.931	1.369	0.998	1.321	-2.312	-1.445	-2.174
object_819_4	9	2.549	4.360	64.805	2.443	2.285	0.458	1.659	0.385	0.058	3.059	0.575	1.093	1.487	2.789	1.957	0.940	1.415	1.175	1.493	1.916	0.671	-0.492
object_819_5	9	1.890	3.639	56.141	1.930	1.460	0.641	1.571	0.407	0.134	1.824	0.510	1.191	1.245	2.183	1.669	0.878	1.607	0.883	1.245	-3.300	1.024	-0.582
object_819_6	9	2.135	3.915	60.346	2.029	1.865	0.470	1.696	0.240	0.150	1.944	0.693	1.896	1.337	2.294	1.740	0.818	1.680	0.970	1.337	-1.674	2.120	1.599
[truncated: 2,436 more rows]
